# Supplementary material for: Nanoconfinement-triggered oligomerization pathway for efficient removal of phenolic pollutants via a Fenton-like reaction
Source: Nat Commun. 2024 Jan 31;15:917. doi: 10.1038/s41467-024-45106-4 (PMC10831074; doi:10.1038/s41467-024-45106-4)
Supplement: Supplementary file 3 — Source Data [file 41467_2024_45106_MOESM3_ESM.xlsx]

## Sheet: Fig. 1
Fig. 1b	2θ/degree		2θ/degree		2θ/degree		2θ/degree
	5	0	5	522	5	545	5.00021	433
	5.05	0	5.02041	487	5.02041	552	5.02062	445
	5.1	0	5.04082	492	5.04082	532	5.04103	402
	5.15	0	5.06124	487	5.06124	539	5.06144	402
	5.2	0	5.08165	474	5.08165	519	5.08186	396
	5.25	0	5.10206	492	5.10206	564	5.10227	438
	5.3	0	5.12247	451	5.12247	546	5.12268	434
	5.35	0	5.14289	454	5.14289	537	5.14309	421
	5.4	0	5.1633	488	5.1633	532	5.1635	395
	5.45	0	5.18371	453	5.18371	526	5.18392	406
	5.5	0	5.20412	492	5.20412	517	5.20433	396
	5.55	0	5.22454	451	5.22454	504	5.22474	410
	5.6	0.000429	5.24495	432	5.24495	507	5.24515	401
	5.65	0.00309	5.26536	475	5.26536	515	5.26557	401
	5.7	0.00409	5.28577	434	5.28577	536	5.28598	378
	5.75	0.00565	5.30619	468	5.30619	504	5.30639	393
	5.8	0.00831	5.3266	458	5.3266	514	5.3268	439
	5.85	0.01339	5.34701	468	5.34701	512	5.34722	420
	5.9	0.02501	5.36742	463	5.36742	513	5.36763	393
	5.95	0.06165	5.38783	486	5.38783	502	5.38804	375
	6	0.5797	5.40825	432	5.40825	479	5.40845	377
	6.05	1.49364	5.42866	450	5.42866	509	5.42887	385
	6.1	0.09408	5.44907	444	5.44907	495	5.44928	393
	6.15	0.03214	5.46948	462	5.46948	492	5.46969	361
	6.2	0.01605	5.4899	413	5.4899	492	5.4901	390
	6.25	0.00957	5.51031	430	5.51031	514	5.51051	406
	6.3	0.00635	5.53072	401	5.53072	482	5.53093	394
	6.35	0.00451	5.55113	443	5.55113	518	5.55134	388
	6.4	0.00337	5.57155	448	5.57155	506	5.57175	375
	6.45	0.00182	5.59196	459	5.59196	493	5.59216	379
	6.5	0	5.61237	460	5.61237	469	5.61258	382
	6.55	0	5.63278	458	5.63278	533	5.63299	385
	6.6	0	5.6532	417	5.6532	500	5.6534	344
	6.65	0	5.67361	427	5.67361	476	5.67381	383
	6.7	0	5.69402	416	5.69402	488	5.69423	385
	6.75	0	5.71443	474	5.71443	485	5.71464	346
	6.8	0	5.73485	450	5.73485	461	5.73505	384
	6.85	0	5.75526	461	5.75526	468	5.75546	363
	6.9	0	5.77567	449	5.77567	469	5.77588	378
	6.95	0.08898	5.79608	407	5.79608	445	5.79629	353
	7	4.48847	5.81649	419	5.81649	474	5.8167	360
	7.05	5.89662	5.83691	429	5.83691	476	5.83711	366
	7.1	8.08678	5.85732	437	5.85732	467	5.85753	366
	7.15	11.7643	5.87773	396	5.87773	463	5.87794	361
	7.2	18.6489	5.89814	437	5.89814	458	5.89835	364
	7.25	33.8796	5.91856	437	5.91856	443	5.91876	341
	7.3	78.8552	5.93897	440	5.93897	438	5.93917	329
	7.35	521.073	5.95938	442	5.95938	465	5.95959	341
	7.4	3000	5.97979	420	5.97979	458	5.98	333
	7.45	186.085	6.00021	484	6.00021	467	6.00041	334
	7.5	55.2356	6.02062	449	6.02062	486	6.02082	352
	7.55	26.5635	6.04103	457	6.04103	465	6.04124	350
	7.6	15.5131	6.06144	443	6.06144	495	6.06165	318
	7.65	10.1469	6.08186	457	6.08186	476	6.08206	339
	7.7	7.14707	6.10227	463	6.10227	511	6.10247	319
	7.75	5.30343	6.12268	471	6.12268	464	6.12289	372
	7.8	3.68878	6.14309	420	6.14309	463	6.1433	375
	7.85	0	6.1635	439	6.1635	476	6.16371	317
	7.9	0	6.18392	396	6.18392	466	6.18412	360
	7.95	0	6.20433	417	6.20433	400	6.20454	347
	8	0	6.22474	418	6.22474	443	6.22495	334
	8.05	0	6.24515	440	6.24515	483	6.24536	345
	8.1	0.14151	6.26557	430	6.26557	469	6.26577	346
	8.15	1.51429	6.28598	409	6.28598	465	6.28618	316
	8.2	1.99638	6.30639	430	6.30639	478	6.3066	349
	8.25	2.75084	6.3268	446	6.3268	419	6.32701	334
	8.3	4.02852	6.34722	443	6.34722	471	6.34742	316
	8.35	6.45072	6.36763	410	6.36763	469	6.36783	304
	8.4	11.919	6.38804	406	6.38804	459	6.38825	317
	8.45	28.7045	6.40845	414	6.40845	480	6.40866	344
	8.5	236.227	6.42887	445	6.42887	441	6.42907	305
	8.55	840.432	6.44928	427	6.44928	476	6.44948	304
	8.6	51.5049	6.46969	420	6.46969	470	6.4699	289
	8.65	16.782	6.4901	429	6.4901	514	6.49031	309
	8.7	8.26548	6.51051	421	6.51051	478	6.51072	275
	8.75	4.89072	6.53093	430	6.53093	491	6.53113	326
	8.8	3.22539	6.55134	441	6.55134	455	6.55155	292
	8.85	2.28469	6.57175	456	6.57175	499	6.57196	295
	8.9	1.7023	6.59216	402	6.59216	506	6.59237	316
	8.95	1.05453	6.61258	413	6.61258	482	6.61278	301
	9	0	6.63299	446	6.63299	487	6.63319	314
	9.05	0	6.6534	480	6.6534	499	6.65361	296
	9.1	0	6.67381	467	6.67381	499	6.67402	299
	9.15	0.00463	6.69423	465	6.69423	523	6.69443	315
	9.2	0.00606	6.71464	455	6.71464	520	6.71484	303
	9.25	0.00827	6.73505	486	6.73505	505	6.73526	272
	9.3	0.01195	6.75546	508	6.75546	505	6.75567	293
	9.35	0.01875	6.77588	516	6.77588	543	6.77608	306
	9.4	0.03348	6.79629	512	6.79629	561	6.79649	307
	9.45	0.0753	6.8167	541	6.8167	585	6.81691	280
	9.5	0.39729	6.83711	525	6.83711	550	6.83732	275
	9.55	3.52396	6.85753	530	6.85753	616	6.85773	291
	9.6	0.24727	6.87794	522	6.87794	586	6.87814	303
	9.65	0.06406	6.89835	538	6.89835	610	6.89856	288
	9.7	0.02997	6.91876	555	6.91876	645	6.91897	337
	9.75	0.01724	6.93917	586	6.93917	652	6.93938	298
	9.8	0.01117	6.95959	611	6.95959	681	6.95979	317
	9.85	0.00782	6.98	572	6.98	693	6.98021	285
	9.9	0.00578	7.00041	685	7.00041	806	7.00062	301
	9.95	0.00439	7.02082	649	7.02082	877	7.02103	318
	10	0	7.04124	693	7.04124	914	7.04144	347
	10.05	0.00535	7.06165	792	7.06165	1000	7.06185	316
	10.1	0.00745	7.08206	819	7.08206	1166	7.08227	333
	10.15	0.01004	7.10247	865	7.10247	1221	7.10268	303
	10.2	0.01425	7.12289	958	7.12289	1351	7.12309	393
	10.25	0.02179	7.1433	1011	7.1433	1558	7.1435	401
	10.3	0.03731	7.16371	1193	7.16371	1682	7.16392	414
	10.35	0.07759	7.18412	1290	7.18412	1941	7.18433	450
	10.4	0.26205	7.20454	1392	7.20454	2156	7.20474	490
	10.45	4.18889	7.22495	1652	7.22495	2523	7.22515	573
	10.5	0.73235	7.24536	1852	7.24536	2716	7.24557	588
	10.55	0.11063	7.26577	2203	7.26577	2976	7.26598	633
	10.6	0.04755	7.28618	2481	7.28618	3298	7.28639	768
	10.65	0.02618	7.3066	2762	7.3066	3506	7.3068	867
	10.7	0.01652	7.32701	3193	7.32701	3798	7.32722	1033
	10.75	0.01135	7.34742	3861	7.34742	3948	7.34763	1099
	10.8	0.00828	7.36783	4499	7.36783	4096	7.36804	1319
	10.85	0.0063	7.38825	5240	7.38825	4182	7.38845	1455
	10.9	0.0002421	7.40866	6110	7.40866	4260	7.40886	1607
	10.95	0	7.42907	6981	7.42907	4098	7.42928	1654
	11	0	7.44948	7845	7.44948	3977	7.44969	1618
	11.05	0	7.4699	8389	7.4699	3607	7.4701	1594
	11.1	0	7.49031	8022	7.49031	3358	7.49051	1565
	11.15	0	7.51072	7408	7.51072	2876	7.51093	1490
	11.2	0	7.53113	6147	7.53113	2671	7.53134	1251
	11.25	0	7.55155	4757	7.55155	2328	7.55175	1128
	11.3	0	7.57196	3695	7.57196	2080	7.57216	949
	11.35	0	7.59237	2809	7.59237	1917	7.59258	813
	11.4	0	7.61278	2249	7.61278	1613	7.61299	670
	11.45	0	7.63319	1871	7.63319	1472	7.6334	602
	11.5	0	7.65361	1554	7.65361	1365	7.65381	508
	11.55	0	7.67402	1369	7.67402	1118	7.67423	446
	11.6	0	7.69443	1212	7.69443	1039	7.69464	403
	11.65	0.01183	7.71484	1085	7.71484	977	7.71505	365
	11.7	0.05383	7.73526	1040	7.73526	827	7.73546	351
	11.75	0.07113	7.75567	881	7.75567	888	7.75587	310
	11.8	0.09832	7.77608	821	7.77608	730	7.77629	288
	11.85	0.14463	7.79649	765	7.79649	697	7.7967	265
	11.9	0.23315	7.81691	708	7.81691	684	7.81711	267
	11.95	0.43574	7.83732	700	7.83732	677	7.83752	253
	12	1.07461	7.85773	640	7.85773	669	7.85794	254
	12.05	10.1851	7.87814	620	7.87814	571	7.87835	226
	12.1	25.5984	7.89856	582	7.89856	571	7.89876	242
	12.15	1.632	7.91897	586	7.91897	576	7.91917	244
	12.2	0.55778	7.93938	566	7.93938	580	7.93959	231
	12.25	0.27885	7.95979	551	7.95979	527	7.96	227
	12.3	0.16637	7.98021	558	7.98021	505	7.98041	217
	12.35	0.1103	8.00062	520	8.00062	557	8.00082	230
	12.4	0.08761	8.02103	495	8.02103	547	8.02124	217
	12.45	0.07418	8.04144	509	8.04144	517	8.04165	203
	12.5	0.05668	8.06185	452	8.06185	549	8.06206	233
	12.55	0.02927	8.08227	437	8.08227	512	8.08247	245
	12.6	0.04402	8.10268	466	8.10268	562	8.10289	209
	12.65	0.07342	8.12309	490	8.12309	508	8.1233	183
	12.7	0.14558	8.1435	449	8.1435	527	8.14371	211
	12.75	0.41504	8.16392	485	8.16392	558	8.16412	237
	12.8	6.29843	8.18433	464	8.18433	554	8.18453	225
	12.85	3.09697	8.20474	450	8.20474	576	8.20495	208
	12.9	0.30166	8.22515	458	8.22515	606	8.22536	229
	12.95	0.12045	8.24557	501	8.24557	658	8.24577	207
	13	0.06399	8.26598	525	8.26598	678	8.26618	250
	13.05	0.03953	8.28639	506	8.28639	711	8.2866	220
	13.1	0.02898	8.3068	533	8.3068	831	8.30701	237
	13.15	0.02259	8.32722	553	8.32722	821	8.32742	246
	13.2	0.01896	8.34763	611	8.34763	893	8.34783	280
	13.25	0.0103	8.36804	669	8.36804	1040	8.36825	262
	13.3	0.00924	8.38845	718	8.38845	1061	8.38866	317
	13.35	0.01556	8.40886	751	8.40886	1164	8.40907	312
	13.4	0.03136	8.42928	840	8.42928	1302	8.42948	375
	13.45	0.09414	8.44969	944	8.44969	1351	8.4499	393
	13.5	1.49579	8.4701	1114	8.4701	1454	8.47031	459
	13.55	0.50161	8.49051	1253	8.49051	1570	8.49072	490
	13.6	0.05674	8.51093	1472	8.51093	1554	8.51113	528
	13.65	0.02331	8.53134	1648	8.53134	1590	8.53154	576
	13.7	0.01255	8.55175	1950	8.55175	1603	8.55196	633
	13.75	0.0591	8.57216	2172	8.57216	1619	8.57237	665
	13.8	0.13317	8.59258	2383	8.59258	1391	8.59278	680
	13.85	0.1734	8.61299	2478	8.61299	1367	8.61319	628
	13.9	0.2384	8.6334	2405	8.6334	1201	8.63361	636
	13.95	0.34939	8.65381	2165	8.65381	1126	8.65402	628
	14	0.56808	8.67423	1867	8.67423	1033	8.67443	482
	14.05	1.08073	8.69464	1432	8.69464	907	8.69484	459
	14.1	2.77145	8.71505	1168	8.71505	863	8.71526	391
	14.15	31.6812	8.73546	946	8.73546	747	8.73567	362
	14.2	47.1812	8.75587	752	8.75587	685	8.75608	336
	14.25	3.3125	8.77629	673	8.77629	670	8.77649	282
	14.3	1.20192	8.7967	566	8.7967	587	8.79691	278
	14.35	0.61361	8.81711	524	8.81711	538	8.81732	237
	14.4	0.37683	8.83752	472	8.83752	498	8.83773	253
	14.45	0.25607	8.85794	450	8.85794	519	8.85814	200
	14.5	0.18843	8.87835	406	8.87835	474	8.87855	223
	14.55	0.14902	8.89876	381	8.89876	416	8.89897	174
	14.6	0.10041	8.91917	349	8.91917	412	8.91938	206
	14.65	0.04238	8.93959	339	8.93959	416	8.93979	185
	14.7	0.08671	8.96	304	8.96	425	8.9602	179
	14.75	0.27568	8.98041	326	8.98041	367	8.98062	213
	14.8	4.39902	9.00082	280	9.00082	392	9.00103	171
	14.85	1.06998	9.02124	287	9.02124	371	9.02144	167
	14.9	0.13907	9.04165	269	9.04165	365	9.04185	184
	14.95	0.05851	9.06206	294	9.06206	373	9.06227	163
	15	0.03272	9.08247	237	9.08247	379	9.08268	171
	15.05	0.02133	9.10289	258	9.10289	355	9.10309	180
	15.1	0.01548	9.1233	265	9.1233	388	9.1235	166
	15.15	0.01247	9.14371	241	9.14371	343	9.14392	157
	15.2	0.01134	9.16412	249	9.16412	360	9.16433	152
	15.25	0.00774	9.18453	234	9.18453	353	9.18474	172
	15.3	0.01235	9.20495	218	9.20495	294	9.20515	160
	15.35	0.03439	9.22536	247	9.22536	341	9.22557	148
	15.4	0.49731	9.24577	236	9.24577	307	9.24598	135
	15.45	0.30584	9.26618	205	9.26618	328	9.26639	158
	15.5	0.02759	9.2866	196	9.2866	354	9.2868	149
	15.55	0.01084	9.30701	216	9.30701	352	9.30721	149
	15.6	0.01047	9.32742	190	9.32742	309	9.32763	145
	15.65	0.00969	9.34783	216	9.34783	339	9.34804	162
	15.7	0.01071	9.36825	205	9.36825	321	9.36845	160
	15.75	0.01359	9.38866	224	9.38866	276	9.38886	143
	15.8	0.01953	9.40907	190	9.40907	289	9.40928	140
	15.85	0.03202	9.42948	209	9.42948	308	9.42969	155
	15.9	0.06631	9.4499	222	9.4499	320	9.4501	133
	15.95	0.24166	9.47031	204	9.47031	269	9.47051	129
	16	3.54261	9.49072	215	9.49072	294	9.49093	166
	16.05	0.50882	9.51113	197	9.51113	303	9.51134	157
	16.1	0.08542	9.53154	193	9.53154	282	9.53175	146
	16.15	0.03742	9.55196	173	9.55196	263	9.55216	152
	16.2	0.0208	9.57237	171	9.57237	290	9.57258	157
	16.25	0.0132	9.59278	178	9.59278	272	9.59299	131
	16.3	0.00911	9.61319	189	9.61319	259	9.6134	150
	16.35	0.00666	9.63361	178	9.63361	279	9.63381	153
	16.4	0.00508	9.65402	184	9.65402	289	9.65422	138
	16.45	0.000567	9.67443	167	9.67443	233	9.67464	149
	16.5	0	9.69484	167	9.69484	243	9.69505	111
	16.55	0	9.71526	170	9.71526	280	9.71546	123
	16.6	0	9.73567	160	9.73567	257	9.73587	127
	16.65	0	9.75608	164	9.75608	250	9.75629	133
	16.7	0.01995	9.77649	163	9.77649	246	9.7767	111
	16.75	0.02876	9.79691	160	9.79691	248	9.79711	130
	16.8	0.0384	9.81732	173	9.81732	277	9.81752	121
	16.85	0.05384	9.83773	161	9.83773	238	9.83794	120
	16.9	0.08082	9.85814	151	9.85814	251	9.85835	121
	16.95	0.13445	9.87855	165	9.87855	232	9.87876	119
	17	0.2653	9.89897	151	9.89897	214	9.89917	114
	17.05	0.74812	9.91938	152	9.91938	228	9.91959	124
	17.1	10.9591	9.93979	178	9.93979	243	9.94	123
	17.15	6.09724	9.9602	162	9.9602	227	9.96041	139
	17.2	0.57099	9.98062	158	9.98062	234	9.98082	126
	17.25	0.2331	10.001	158	10.001	213	10.0012	124
	17.3	0.12881	10.0214	146	10.0214	240	10.0216	137
	17.35	0.08614	10.0419	160	10.0419	243	10.0421	127
	17.4	0.06766	10.0623	155	10.0623	235	10.0625	114
	17.45	0.06351	10.0827	166	10.0827	234	10.0829	116
	17.5	0.07542	10.1031	146	10.1031	253	10.1033	121
	17.55	0.11798	10.1235	138	10.1235	211	10.1237	131
	17.6	0.46269	10.1439	141	10.1439	229	10.1441	120
	17.65	5.32203	10.1643	131	10.1643	208	10.1645	121
	17.7	0.5109	10.1847	160	10.1847	213	10.1849	126
	17.75	0.11076	10.2052	142	10.2052	216	10.2054	115
	17.8	0.05235	10.2256	157	10.2256	223	10.2258	138
	17.85	0.032	10.246	148	10.246	194	10.2462	113
	17.9	0.02364	10.2664	141	10.2664	211	10.2666	127
	17.95	0.02109	10.2868	137	10.2868	196	10.287	107
	18	0.02361	10.3072	144	10.3072	209	10.3074	127
	18.05	0.03591	10.3276	133	10.3276	229	10.3278	117
	18.1	0.08559	10.348	141	10.348	235	10.3482	99
	18.15	1.29882	10.3685	140	10.3685	211	10.3687	136
	18.2	0.52281	10.3889	129	10.3889	231	10.3891	120
	18.25	0.0605	10.4093	127	10.4093	245	10.4095	102
	18.3	0.02953	10.4297	132	10.4297	191	10.4299	114
	18.35	0.02149	10.4501	168	10.4501	185	10.4503	110
	18.4	0.02074	10.4705	141	10.4705	222	10.4707	108
	18.45	0.02502	10.4909	149	10.4909	212	10.4911	120
	18.5	0.03692	10.5113	129	10.5113	213	10.5115	120
	18.55	0.0686	10.5318	159	10.5318	239	10.532	113
	18.6	0.18903	10.5522	131	10.5522	211	10.5524	107
	18.65	2.76732	10.5726	113	10.5726	190	10.5728	113
	18.7	1.42274	10.593	154	10.593	212	10.5932	81
	18.75	0.13856	10.6134	138	10.6134	226	10.6136	111
	18.8	0.05645	10.6338	162	10.6338	200	10.634	116
	18.85	0.03136	10.6542	129	10.6542	204	10.6544	103
	18.9	0.02118	10.6746	151	10.6746	201	10.6748	90
	18.95	0.01709	10.695	109	10.695	178	10.6953	106
	19	0.01722	10.7155	150	10.7155	205	10.7157	106
	19.05	0.0242	10.7359	137	10.7359	204	10.7361	108
	19.1	0.06488	10.7563	140	10.7563	198	10.7565	89
	19.15	0.90645	10.7767	128	10.7767	202	10.7769	95
	19.2	0.16135	10.7971	119	10.7971	221	10.7973	123
	19.25	0.02734	10.8175	132	10.8175	200	10.8177	98
	19.3	0.01449	10.8379	158	10.8379	210	10.8381	110
	19.35	0.01127	10.8583	108	10.8583	198	10.8586	119
	19.4	0.01166	10.8788	125	10.8788	196	10.879	98
	19.45	0.0153	10.8992	125	10.8992	216	10.8994	94
	19.5	0.02538	10.9196	136	10.9196	181	10.9198	112
	19.55	0.05784	10.94	123	10.94	191	10.9402	103
	19.6	0.46702	10.9604	125	10.9604	207	10.9606	95
	19.65	1.60508	10.9808	139	10.9808	171	10.981	107
	19.7	0.10498	11.0012	142	11.0012	194	11.0014	106
	19.75	0.03416	11.0216	133	11.0216	209	11.0219	103
	19.8	0.01743	11.0421	150	11.0421	184	11.0423	102
	19.85	0.01112	11.0625	129	11.0625	168	11.0627	90
	19.9	0.00855	11.0829	145	11.0829	177	11.0831	108
	19.95	0.00825	11.1033	128	11.1033	158	11.1035	103
	20	0.01133	11.1237	133	11.1237	184	11.1239	102
	20.05	0.0353	11.1441	108	11.1441	168	11.1443	87
	20.1	0.40517	11.1645	149	11.1645	162	11.1647	107
	20.15	0.04678	11.1849	111	11.1849	174	11.1852	102
	20.2	0.00896	11.2054	127	11.2054	164	11.2056	92
	20.25	0.00402	11.2258	133	11.2258	179	11.226	89
	20.3	0.00226	11.2462	127	11.2462	193	11.2464	90
	20.35	0.00144	11.2666	114	11.2666	176	11.2668	98
	20.4	0.001	11.287	112	11.287	160	11.2872	99
	20.45	0.000735	11.3074	126	11.3074	176	11.3076	100
	20.5	0.000561	11.3278	105	11.3278	165	11.328	98
	20.55	0.0002307	11.3482	115	11.3482	163	11.3485	86
	20.6	0.00169	11.3687	134	11.3687	160	11.3689	100
	20.65	0.00219	11.3891	154	11.3891	187	11.3893	102
	20.7	0.00296	11.4095	122	11.4095	172	11.4097	83
	20.75	0.00422	11.4299	114	11.4299	174	11.4301	93
	20.8	0.00647	11.4503	150	11.4503	171	11.4505	86
	20.85	0.01114	11.4707	144	11.4707	174	11.4709	100
	20.9	0.02341	11.4911	141	11.4911	156	11.4913	92
	20.95	0.08592	11.5115	117	11.5115	182	11.5117	91
	21	1.19878	11.532	117	11.532	169	11.5322	89
	21.05	0.19196	11.5524	136	11.5524	194	11.5526	88
	21.1	0.03466	11.5728	131	11.5728	147	11.573	87
	21.15	0.01897	11.5932	147	11.5932	176	11.5934	95
	21.2	0.01552	11.6136	115	11.6136	191	11.6138	108
	21.25	0.01742	11.634	140	11.634	175	11.6342	95
	21.3	0.02596	11.6544	124	11.6544	188	11.6546	98
	21.35	0.0535	11.6748	134	11.6748	191	11.675	93
	21.4	0.28922	11.6953	142	11.6953	191	11.6955	88
	21.45	2.17326	11.7157	141	11.7157	187	11.7159	79
	21.5	0.17205	11.7361	143	11.7361	208	11.7363	92
	21.55	0.04828	11.7565	122	11.7565	205	11.7567	92
	21.6	0.02788	11.7769	160	11.7769	225	11.7771	96
	21.65	0.02319	11.7973	146	11.7973	198	11.7975	80
	21.7	0.02658	11.8177	130	11.8177	242	11.8179	114
	21.75	0.042	11.8381	138	11.8381	236	11.8383	97
	21.8	0.10128	11.8586	156	11.8586	233	11.8588	107
	21.85	1.23623	11.879	129	11.879	277	11.8792	102
	21.9	1.26183	11.8994	153	11.8994	267	11.8996	111
	21.95	0.11883	11.9198	177	11.9198	303	11.92	125
	22	0.06517	11.9402	156	11.9402	336	11.9404	112
	22.05	0.0599	11.9606	184	11.9606	331	11.9608	116
	22.1	0.0754	11.981	174	11.981	374	11.9812	111
	22.15	0.12103	12.0014	194	12.0014	396	12.0016	109
	22.2	0.25737	12.0219	245	12.0219	453	12.0221	132
	22.25	1.31909	12.0423	279	12.0423	456	12.0425	169
	22.3	11.2187	12.0627	280	12.0627	405	12.0629	165
	22.35	0.94837	12.0831	333	12.0831	448	12.0833	159
	22.4	0.22573	12.1035	341	12.1035	437	12.1037	156
	22.45	0.10504	12.1239	383	12.1239	423	12.1241	173
	22.5	0.06024	12.1443	381	12.1443	423	12.1445	188
	22.55	0.03896	12.1647	409	12.1647	375	12.1649	158
	22.6	0.02723	12.1852	330	12.1852	338	12.1854	156
	22.65	0.02009	12.2056	322	12.2056	331	12.2058	145
	22.7	0.01676	12.226	241	12.226	320	12.2262	139
	22.75	0.00501	12.2464	245	12.2464	259	12.2466	135
	22.8	0.0023	12.2668	216	12.2668	244	12.267	100
	22.85	0.00322	12.2872	185	12.2872	266	12.2874	104
	22.9	0.00484	12.3076	160	12.3076	201	12.3078	99
	22.95	0.00807	12.328	184	12.328	224	12.3282	79
	23	0.01595	12.3485	164	12.3485	223	12.3487	97
	23.05	0.04565	12.3689	154	12.3689	188	12.3691	89
	23.1	0.65294	12.3893	173	12.3893	205	12.3895	95
	23.15	0.34944	12.4097	171	12.4097	192	12.4099	89
	23.2	0.03607	12.4301	140	12.4301	166	12.4303	103
	23.25	0.01708	12.4505	152	12.4505	172	12.4507	99
	23.3	0.01272	12.4709	126	12.4709	178	12.4711	100
	23.35	0.01374	12.4913	128	12.4913	183	12.4915	117
	23.4	0.02142	12.5117	117	12.5117	195	12.512	77
	23.45	0.05437	12.5322	114	12.5322	183	12.5324	89
	23.5	0.73525	12.5526	132	12.5526	161	12.5528	82
	23.55	0.42939	12.573	121	12.573	173	12.5732	87
	23.6	0.03994	12.5934	134	12.5934	145	12.5936	107
	23.65	0.01582	12.6138	125	12.6138	152	12.614	79
	23.7	0.00838	12.6342	124	12.6342	172	12.6344	86
	23.75	0.00516	12.6546	141	12.6546	144	12.6548	82
	23.8	0.0035	12.675	107	12.675	182	12.6753	98
	23.85	0.00584	12.6955	114	12.6955	142	12.6957	78
	23.9	0.01126	12.7159	131	12.7159	134	12.7161	90
	23.95	0.01362	12.7363	99	12.7363	166	12.7365	98
	24	0.01651	12.7567	120	12.7567	166	12.7569	82
	24.05	0.02361	12.7771	128	12.7771	171	12.7773	72
	24.1	0.03651	12.7975	130	12.7975	157	12.7977	94
	24.15	0.06363	12.8179	120	12.8179	149	12.8181	79
	24.2	0.1366	12.8383	117	12.8383	165	12.8386	79
	24.25	0.58134	12.8588	121	12.8588	166	12.859	89
	24.3	6.63184	12.8792	136	12.8792	137	12.8794	90
	24.35	0.81256	12.8996	95	12.8996	164	12.8998	96
	24.4	0.15745	12.92	135	12.92	150	12.9202	94
	24.45	0.07568	12.9404	108	12.9404	161	12.9406	95
	24.5	0.0499	12.9608	114	12.9608	155	12.961	86
	24.55	0.04546	12.9812	107	12.9812	159	12.9814	87
	24.6	0.06729	13.0016	118	13.0016	131	13.0019	84
	24.65	0.44433	13.0221	107	13.0221	146	13.0223	78
	24.7	1.31777	13.0425	130	13.0425	147	13.0427	91
	24.75	0.09714	13.0629	133	13.0629	146	13.0631	102
	24.8	0.03233	13.0833	116	13.0833	152	13.0835	74
	24.85	0.01961	13.1037	130	13.1037	151	13.1039	85
	24.9	0.01752	13.1241	138	13.1241	133	13.1243	95
	24.95	0.02405	13.1445	125	13.1445	124	13.1447	69
	25	0.06538	13.1649	111	13.1649	128	13.1652	71
	25.05	0.8626	13.1854	114	13.1854	148	13.1856	75
	25.1	0.25031	13.2058	119	13.2058	147	13.206	68
	25.15	0.03494	13.2262	113	13.2262	137	13.2264	86
	25.2	0.01927	13.2466	135	13.2466	170	13.2468	88
	25.25	0.01747	13.267	109	13.267	145	13.2672	90
	25.3	0.0239	13.2874	105	13.2874	139	13.2876	73
	25.35	0.05228	13.3078	106	13.3078	140	13.308	87
	25.4	0.42896	13.3282	102	13.3282	132	13.3285	91
	25.45	1.18266	13.3487	116	13.3487	143	13.3489	79
	25.5	0.0897	13.3691	118	13.3691	124	13.3693	88
	25.55	0.03634	13.3895	135	13.3895	156	13.3897	76
	25.6	0.02837	13.4099	107	13.4099	133	13.4101	81
	25.65	0.03439	13.4303	138	13.4303	145	13.4305	75
	25.7	0.06259	13.4507	107	13.4507	158	13.4509	89
	25.75	0.2595	13.4711	112	13.4711	144	13.4713	97
	25.8	2.69654	13.4915	108	13.4915	157	13.4917	99
	25.85	0.31691	13.512	114	13.512	148	13.5122	115
	25.9	0.06248	13.5324	133	13.5324	136	13.5326	72
	25.95	0.02894	13.5528	116	13.5528	116	13.553	67
	26	0.0176	13.5732	116	13.5732	143	13.5734	92
	26.05	0.01391	13.5936	123	13.5936	139	13.5938	64
	26.1	0.01949	13.614	113	13.614	141	13.6142	98
	26.15	0.17518	13.6344	133	13.6344	126	13.6346	92
	26.2	0.05969	13.6548	115	13.6548	159	13.655	75
	26.25	0.01015	13.6753	106	13.6753	140	13.6755	77
	26.3	0.00484	13.6957	129	13.6957	142	13.6959	71
	26.35	0.00503	13.7161	113	13.7161	141	13.7163	80
	26.4	0.0079	13.7365	140	13.7365	146	13.7367	66
	26.45	0.02006	13.7569	95	13.7569	132	13.7571	66
	26.5	0.26001	13.7773	122	13.7773	142	13.7775	76
	26.55	0.18162	13.7977	109	13.7977	121	13.7979	93
	26.6	0.01639	13.8181	126	13.8181	160	13.8183	83
	26.65	0.00629	13.8386	132	13.8386	165	13.8388	85
	26.7	0.00331	13.859	139	13.859	163	13.8592	86
	26.75	0.00232	13.8794	139	13.8794	152	13.8796	76
	26.8	0.00409	13.8998	139	13.8998	169	13.9	88
	26.85	0.00447	13.9202	138	13.9202	152	13.9204	89
	26.9	0.00538	13.9406	124	13.9406	178	13.9408	63
	26.95	0.00705	13.961	129	13.961	175	13.9612	86
	27	0.00965	13.9814	139	13.9814	153	13.9816	78
	27.05	0.01588	14.0019	118	14.0019	195	14.0021	75
	27.1	0.03153	14.0223	115	14.0223	192	14.0225	78
	27.15	0.08647	14.0427	138	14.0427	220	14.0429	79
	27.2	1.06542	14.0631	169	14.0631	224	14.0633	82
	27.25	0.92634	14.0835	186	14.0835	215	14.0837	100
	27.3	0.08506	14.1039	166	14.1039	263	14.1041	120
	27.35	0.04117	14.1243	178	14.1243	235	14.1245	82
	27.4	0.03491	14.1447	192	14.1447	244	14.1449	92
	27.45	0.04882	14.1652	246	14.1652	252	14.1654	93
	27.5	0.12068	14.1856	220	14.1856	239	14.1858	104
	27.55	1.56198	14.206	273	14.206	236	14.2062	86
	27.6	0.80204	14.2264	241	14.2264	224	14.2266	100
	27.65	0.08514	14.2468	283	14.2468	233	14.247	89
	27.7	0.03759	14.2672	282	14.2672	204	14.2674	95
	27.75	0.02683	14.2876	241	14.2876	209	14.2878	87
	27.8	0.03309	14.308	238	14.308	206	14.3082	96
	27.85	0.08325	14.3285	194	14.3285	200	14.3287	88
	27.9	0.97371	14.3489	172	14.3489	183	14.3491	80
	27.95	0.21784	14.3693	166	14.3693	200	14.3695	85
	28	0.0394	14.3897	139	14.3897	165	14.3899	76
	28.05	0.02355	14.4101	147	14.4101	179	14.4103	74
	28.1	0.02622	14.4305	159	14.4305	176	14.4307	78
	28.15	0.04779	14.4509	153	14.4509	155	14.4511	70
	28.2	0.2417	14.4713	152	14.4713	176	14.4715	64
	28.25	1.72837	14.4917	144	14.4917	157	14.492	77
	28.3	0.16255	14.5122	129	14.5122	149	14.5124	70
	28.35	0.04113	14.5326	132	14.5326	162	14.5328	76
	28.4	0.02153	14.553	124	14.553	172	14.5532	83
	28.45	0.01827	14.5734	134	14.5734	146	14.5736	90
	28.5	0.02689	14.5938	143	14.5938	159	14.594	88
	28.55	0.21268	14.6142	119	14.6142	162	14.6144	73
	28.6	0.34649	14.6346	141	14.6346	157	14.6348	91
	28.65	0.03051	14.655	155	14.655	150	14.6553	80
	28.7	0.01434	14.6755	151	14.6755	131	14.6757	63
	28.75	0.01096	14.6959	144	14.6959	193	14.6961	92
	28.8	0.01668	14.7163	157	14.7163	171	14.7165	80
	28.85	0.04935	14.7367	170	14.7367	174	14.7369	83
	28.9	0.60884	14.7571	186	14.7571	173	14.7573	91
	28.95	0.14257	14.7775	227	14.7775	178	14.7777	90
	29	0.02248	14.7979	236	14.7979	200	14.7981	96
	29.05	0.0125	14.8183	285	14.8183	197	14.8186	96
	29.1	0.01192	14.8388	294	14.8388	169	14.839	109
	29.15	0.02048	14.8592	310	14.8592	181	14.8594	116
	29.2	0.15094	14.8796	315	14.8796	189	14.8798	93
	29.25	0.46003	14.9	280	14.9	206	14.9002	102
	29.3	0.03489	14.9204	270	14.9204	166	14.9206	72
	29.35	0.01134	14.9408	200	14.9408	155	14.941	87
	29.4	0.00663	14.9612	221	14.9612	143	14.9614	89
	29.45	0.01086	14.9816	210	14.9816	153	14.9819	79
	29.5	0.012	15.0021	152	15.0021	164	15.0023	80
	29.55	0.01464	15.0225	140	15.0225	150	15.0227	75
	29.6	0.01939	15.0429	144	15.0429	139	15.0431	67
	29.65	0.02789	15.0633	134	15.0633	149	15.0635	81
	29.7	0.04432	15.0837	129	15.0837	132	15.0839	71
	29.75	0.0843	15.1041	120	15.1041	162	15.1043	77
	29.8	0.21186	15.1245	115	15.1245	136	15.1247	71
	29.85	2.25237	15.1449	117	15.1449	143	15.1452	65
	29.9	3.59962	15.1654	117	15.1654	124	15.1656	62
	29.95	0.27761	15.1858	115	15.1858	147	15.186	68
	30	0.10309	15.2062	125	15.2062	123	15.2064	68
	30.05	0.06243	15.2266	106	15.2266	128	15.2268	57
	30.1	0.05928	15.247	117	15.247	135	15.2472	58
	30.15	0.18322	15.2674	117	15.2674	137	15.2676	89
	30.2	1.15885	15.2878	122	15.2878	113	15.288	85
	30.25	0.12409	15.3082	115	15.3082	107	15.3084	80
	30.3	0.03727	15.3287	112	15.3287	131	15.3289	76
	30.35	0.02165	15.3491	111	15.3491	112	15.3493	73
	30.4	0.02004	15.3695	123	15.3695	138	15.3697	75
	30.45	0.04922	15.3899	114	15.3899	138	15.3901	70
	30.5	0.56817	15.4103	106	15.4103	129	15.4105	71
	30.55	0.14706	15.4307	130	15.4307	126	15.4309	64
	30.6	0.02263	15.4511	104	15.4511	136	15.4513	79
	30.65	0.01269	15.4715	124	15.4715	112	15.4717	61
	30.7	0.01092	15.492	124	15.492	125	15.4922	70
	30.75	0.02043	15.5124	109	15.5124	136	15.5126	78
	30.8	0.22309	15.5328	118	15.5328	131	15.533	82
	30.85	0.16226	15.5532	123	15.5532	125	15.5534	61
	30.9	0.01646	15.5736	115	15.5736	130	15.5738	74
	30.95	0.00816	15.594	110	15.594	124	15.5942	62
	31	0.00657	15.6144	107	15.6144	105	15.6146	57
	31.05	0.01025	15.6348	100	15.6348	121	15.635	75
	31.1	0.08479	15.6553	107	15.6553	111	15.6555	72
	31.15	0.13774	15.6757	124	15.6757	120	15.6759	66
	31.2	0.0127	15.6961	104	15.6961	132	15.6963	76
	31.25	0.00688	15.7165	115	15.7165	129	15.7167	56
	31.3	0.0077	15.7369	147	15.7369	124	15.7371	71
	31.35	0.01378	15.7573	103	15.7573	121	15.7575	63
	31.4	0.10312	15.7777	125	15.7777	113	15.7779	67
	31.45	0.28223	15.7981	121	15.7981	110	15.7983	72
	31.5	0.02472	15.8186	118	15.8186	116	15.8188	77
	31.55	0.01179	15.839	107	15.839	132	15.8392	72
	31.6	0.01228	15.8594	110	15.8594	127	15.8596	66
	31.65	0.02268	15.8798	135	15.8798	149	15.88	68
	31.7	0.16397	15.9002	113	15.9002	116	15.9004	79
	31.75	0.58435	15.9206	110	15.9206	104	15.9208	73
	31.8	0.0468	15.941	101	15.941	133	15.9412	70
	31.85	0.01426	15.9614	120	15.9614	146	15.9616	71
	31.9	0.00818	15.9819	118	15.9819	118	15.9821	56
	31.95	0.00549	16.0023	137	16.0023	129	16.0025	77
	32	0.00468	16.0227	118	16.0227	111	16.0229	62
	32.05	0.00475	16.0431	111	16.0431	122	16.0433	50
	32.1	0.00565	16.0635	101	16.0635	122	16.0637	75
	32.15	0.00827	16.0839	108	16.0839	132	16.0841	69
	32.2	0.01428	16.1043	105	16.1043	132	16.1045	50
	32.25	0.03126	16.1247	113	16.1247	100	16.1249	65
	32.3	0.25509	16.1452	103	16.1452	122	16.1454	60
	32.35	0.77141	16.1656	111	16.1656	125	16.1658	85
	32.4	0.0631	16.186	108	16.186	133	16.1862	62
	32.45	0.02333	16.2064	117	16.2064	108	16.2066	78
	32.5	0.01853	16.2268	102	16.2268	128	16.227	74
	32.55	0.02827	16.2472	110	16.2472	123	16.2474	56
	32.6	0.22322	16.2676	112	16.2676	103	16.2678	62
	32.65	0.43855	16.288	102	16.288	101	16.2882	57
	32.7	0.03751	16.3084	106	16.3084	120	16.3087	84
	32.75	0.01681	16.3289	115	16.3289	124	16.3291	80
	32.8	0.01429	16.3493	104	16.3493	123	16.3495	57
	32.85	0.02222	16.3697	128	16.3697	143	16.3699	58
	32.9	0.21052	16.3901	97	16.3901	125	16.3903	61
	32.95	0.21592	16.4105	114	16.4105	127	16.4107	62
	33	0.0228	16.4309	117	16.4309	110	16.4311	62
	33.05	0.01398	16.4513	115	16.4513	96	16.4515	71
	33.1	0.01699	16.4717	107	16.4717	119	16.472	70
	33.15	0.0424	16.4922	104	16.4922	113	16.4924	69
	33.2	0.51822	16.5126	116	16.5126	149	16.5128	70
	33.25	0.2232	16.533	119	16.533	133	16.5332	76
	33.3	0.02486	16.5534	111	16.5534	112	16.5536	76
	33.35	0.011	16.5738	98	16.5738	118	16.574	65
	33.4	0.00641	16.5942	103	16.5942	123	16.5944	62
	33.45	0.0043	16.6146	108	16.6146	118	16.6148	85
	33.5	0.00363	16.635	92	16.635	142	16.6353	76
	33.55	0.00363	16.6555	130	16.6555	148	16.6557	70
	33.6	0.00489	16.6759	95	16.6759	163	16.6761	75
	33.65	0.00742	16.6963	103	16.6963	148	16.6965	63
	33.7	0.01456	16.7167	115	16.7167	135	16.7169	62
	33.75	0.09687	16.7371	132	16.7371	137	16.7373	78
	33.8	0.40562	16.7575	113	16.7575	134	16.7577	74
	33.85	0.0376	16.7779	113	16.7779	156	16.7781	72
	33.9	0.01349	16.7983	122	16.7983	168	16.7986	83
	33.95	0.01239	16.8188	140	16.8188	179	16.819	61
	34	0.02369	16.8392	118	16.8392	150	16.8394	73
	34.05	0.24795	16.8596	111	16.8596	165	16.8598	77
	34.1	0.25182	16.88	131	16.88	176	16.8802	72
	34.15	0.02275	16.9004	111	16.9004	147	16.9006	60
	34.2	0.0098	16.9208	143	16.9208	188	16.921	84
	34.25	0.00621	16.9412	161	16.9412	213	16.9414	75
	34.3	0.00454	16.9616	164	16.9616	209	16.9619	82
	34.35	0.00448	16.9821	152	16.9821	221	16.9823	90
	34.4	0.0053	17.0025	192	17.0025	229	17.0027	92
	34.45	0.00847	17.0229	189	17.0229	237	17.0231	95
	34.5	0.01395	17.0433	213	17.0433	245	17.0435	93
	34.55	0.03041	17.0637	270	17.0637	261	17.0639	71
	34.6	0.23455	17.0841	286	17.0841	288	17.0843	78
	34.65	0.72801	17.1045	317	17.1045	246	17.1047	93
	34.7	0.0652	17.1249	398	17.1249	271	17.1251	100
	34.75	0.02659	17.1454	409	17.1454	256	17.1456	106
	34.8	0.02604	17.1658	418	17.1658	259	17.166	106
	34.85	0.05807	17.1862	423	17.1862	262	17.1864	116
	34.9	0.64313	17.2066	374	17.2066	256	17.2068	87
	34.95	0.27706	17.227	332	17.227	211	17.2272	108
	35	0.03744	17.2474	274	17.2474	198	17.2476	89
	35.05	0.02394	17.2678	239	17.2678	227	17.268	77
	35.1	0.03017	17.2882	220	17.2882	168	17.2884	73
	35.15	0.15186	17.3087	214	17.3087	184	17.3089	77
	35.2	0.6516	17.3291	164	17.3291	176	17.3293	73
	35.25	0.06725	17.3495	165	17.3495	173	17.3497	72
	35.3	0.02616	17.3699	167	17.3699	162	17.3701	67
	35.35	0.02627	17.3903	146	17.3903	171	17.3905	73
	35.4	0.05781	17.4107	129	17.4107	171	17.4109	80
	35.45	0.63179	17.4311	141	17.4311	159	17.4313	70
	35.5	0.29045	17.4515	125	17.4515	139	17.4517	63
	35.55	0.03868	17.472	113	17.472	151	17.4722	66
	35.6	0.02567	17.4924	115	17.4924	146	17.4926	64
	35.65	0.03522	17.5128	138	17.5128	139	17.513	69
	35.7	0.21508	17.5332	134	17.5332	148	17.5334	65
	35.75	0.7246	17.5536	148	17.5536	141	17.5538	80
	35.8	0.06764	17.574	127	17.574	127	17.5742	66
	35.85	0.0241	17.5944	118	17.5944	165	17.5946	56
	35.9	0.01989	17.6148	125	17.6148	122	17.615	68
	35.95	0.04248	17.6353	101	17.6353	123	17.6355	55
	36	0.40291	17.6557	117	17.6557	152	17.6559	61
	36.05	0.10741	17.6761	130	17.6761	130	17.6763	71
	36.1	0.01777	17.6965	97	17.6965	143	17.6967	71
	36.15	0.01136	17.7169	127	17.7169	140	17.7171	60
	36.2	0.01472	17.7373	109	17.7373	117	17.7375	48
	36.25	0.11272	17.7577	115	17.7577	130	17.7579	63
	36.3	0.15607	17.7781	125	17.7781	137	17.7783	73
	36.35	0.01563	17.7986	130	17.7986	128	17.7988	58
	36.4	0.00747	17.819	116	17.819	124	17.8192	70
	36.45	0.00576	17.8394	106	17.8394	134	17.8396	62
	36.5	0.00555	17.8598	115	17.8598	148	17.86	55
	36.55	0.00631	17.8802	100	17.8802	134	17.8804	65
	36.6	0.00907	17.9006	112	17.9006	125	17.9008	60
	36.65	0.01466	17.921	101	17.921	124	17.9212	56
	36.7	0.02904	17.9414	119	17.9414	142	17.9416	78
	36.75	0.10146	17.9619	120	17.9619	138	17.9621	56
	36.8	1.14106	17.9823	108	17.9823	133	17.9825	77
	36.85	0.35468	18.0027	115	18.0027	137	18.0029	67
	36.9	0.04671	18.0231	123	18.0231	154	18.0233	69
	36.95	0.0232	18.0435	129	18.0435	123	18.0437	61
	37	0.02049	18.0639	130	18.0639	135	18.0641	74
	37.05	0.10491	18.0843	100	18.0843	136	18.0845	90
	37.1	0.11003	18.1047	110	18.1047	122	18.1049	65
	37.15	0.01879	18.1251	118	18.1251	143	18.1254	66
	37.2	0.01725	18.1456	120	18.1456	135	18.1458	75
	37.25	0.02914	18.166	143	18.166	113	18.1662	61
	37.3	0.19534	18.1864	135	18.1864	140	18.1866	66
	37.35	0.59411	18.2068	124	18.2068	126	18.207	63
	37.4	0.05944	18.2272	121	18.2272	132	18.2274	67
	37.45	0.02682	18.2476	117	18.2476	135	18.2478	44
	37.5	0.03295	18.268	118	18.268	145	18.2682	63
	37.55	0.14304	18.2884	132	18.2884	133	18.2887	67
	37.6	0.92859	18.3089	119	18.3089	154	18.3091	80
	37.65	0.12431	18.3293	118	18.3293	127	18.3295	70
	37.7	0.02694	18.3497	121	18.3497	133	18.3499	68
	37.75	0.0147	18.3701	132	18.3701	146	18.3703	75
	37.8	0.01503	18.3905	124	18.3905	142	18.3907	74
	37.85	0.07498	18.4109	137	18.4109	142	18.4111	53
	37.9	0.02151	18.4313	144	18.4313	179	18.4315	73
	37.95	0.00761	18.4517	128	18.4517	146	18.452	61
	38	0.00881	18.4722	130	18.4722	159	18.4724	61
	38.05	0.02129	18.4926	141	18.4926	159	18.4928	86
	38.1	0.22464	18.513	122	18.513	188	18.5132	66
	38.15	0.10201	18.5334	132	18.5334	205	18.5336	72
	38.2	0.0121	18.5538	143	18.5538	180	18.554	70
	38.25	0.00645	18.5742	160	18.5742	216	18.5744	82
	38.3	0.00768	18.5946	166	18.5946	195	18.5948	89
	38.35	0.0611	18.615	187	18.615	217	18.6153	88
	38.4	0.04823	18.6355	226	18.6355	188	18.6357	79
	38.45	0.00569	18.6559	223	18.6559	217	18.6561	74
	38.5	0.00298	18.6763	263	18.6763	215	18.6765	89
	38.55	0.00231	18.6967	302	18.6967	229	18.6969	72
	38.6	0.00228	18.7171	283	18.7171	205	18.7173	94
	38.65	0.00288	18.7375	256	18.7375	200	18.7377	83
	38.7	0.00415	18.7579	255	18.7579	181	18.7581	67
	38.75	0.00712	18.7783	235	18.7783	191	18.7786	75
	38.8	0.01674	18.7988	205	18.7988	166	18.799	72
	38.85	0.15785	18.8192	183	18.8192	170	18.8194	88
	38.9	0.25685	18.8396	159	18.8396	188	18.8398	58
	38.95	0.02567	18.86	167	18.86	173	18.8602	60
	39	0.01409	18.8804	154	18.8804	162	18.8806	69
	39.05	0.02004	18.9008	177	18.9008	209	18.901	66
	39.1	0.15322	18.9212	125	18.9212	164	18.9214	69
	39.15	0.29589	18.9416	136	18.9416	193	18.9419	78
	39.2	0.03078	18.9621	134	18.9621	160	18.9623	71
	39.25	0.0156	18.9825	156	18.9825	166	18.9827	60
	39.3	0.01776	19.0029	138	19.0029	192	19.0031	71
	39.35	0.09219	19.0233	161	19.0233	171	19.0235	68
	39.4	0.18232	19.0437	117	19.0437	179	19.0439	69
	39.45	0.03003	19.0641	163	19.0641	189	19.0643	78
	39.5	0.03103	19.0845	180	19.0845	195	19.0847	69
	39.55	0.06571	19.1049	209	19.1049	176	19.1051	80
	39.6	0.59255	19.1254	217	19.1254	210	19.1256	72
	39.65	1.15461	19.1458	257	19.1458	192	19.146	80
	39.7	0.10353	19.1662	282	19.1662	184	19.1664	87
	39.75	0.03534	19.1866	264	19.1866	189	19.1868	84
	39.8	0.02362	19.207	256	19.207	178	19.2072	87
	39.85	0.07921	19.2274	261	19.2274	190	19.2276	86
	39.9	0.12167	19.2478	242	19.2478	172	19.248	89
	39.95	0.01555	19.2682	224	19.2682	188	19.2684	78
	40	0.00827	19.2887	214	19.2887	165	19.2889	59
	40.05	0.00784	19.3091	194	19.3091	170	19.3093	66
	40.1	0.03463	19.3295	169	19.3295	162	19.3297	60
	40.15	0.0416	19.3499	167	19.3499	157	19.3501	61
	40.2	0.00602	19.3703	151	19.3703	170	19.3705	73
	40.25	0.0056	19.3907	132	19.3907	138	19.3909	69
	40.3	0.01227	19.4111	152	19.4111	128	19.4113	79
	40.35	0.12742	19.4315	134	19.4315	147	19.4317	74
	40.4	0.11065	19.452	148	19.452	140	19.4522	50
	40.45	0.01074	19.4724	123	19.4724	129	19.4726	60
	40.5	0.00434	19.4928	139	19.4928	144	19.493	65
	40.55	0.00262	19.5132	114	19.5132	139	19.5134	64
	40.6	0.00265	19.5336	132	19.5336	149	19.5338	65
	40.65	0.00274	19.554	132	19.554	142	19.5542	57
	40.7	0.00343	19.5744	134	19.5744	136	19.5746	63
	40.75	0.00548	19.5948	103	19.5948	146	19.595	58
	40.8	0.01616	19.6153	138	19.6153	161	19.6155	61
	40.85	0.14354	19.6357	130	19.6357	113	19.6359	65
	40.9	0.04866	19.6561	123	19.6561	139	19.6563	70
	40.95	0.01316	19.6765	144	19.6765	146	19.6767	67
	41	0.01797	19.6969	108	19.6969	126	19.6971	53
	41.05	0.07487	19.7173	132	19.7173	114	19.7175	65
	41.1	0.54139	19.7377	120	19.7377	135	19.7379	49
	41.15	0.10107	19.7581	107	19.7581	133	19.7583	61
	41.2	0.02183	19.7786	109	19.7786	129	19.7788	55
	41.25	0.01895	19.799	116	19.799	120	19.7992	61
	41.3	0.07906	19.8194	101	19.8194	127	19.8196	68
	41.35	0.32296	19.8398	119	19.8398	153	19.84	54
	41.4	0.03998	19.8602	92	19.8602	118	19.8604	64
	41.45	0.01206	19.8806	126	19.8806	120	19.8808	66
	41.5	0.01055	19.901	115	19.901	146	19.9012	56
	41.55	0.05398	19.9214	119	19.9214	130	19.9216	46
	41.6	0.10158	19.9419	124	19.9419	133	19.9421	58
	41.65	0.01043	19.9623	126	19.9623	142	19.9625	53
	41.7	0.00389	19.9827	117	19.9827	152	19.9829	65
	41.75	0.00243	20.0031	110	20.0031	126	20.0033	60
	41.8	0.00205	20.0235	112	20.0235	136	20.0237	47
	41.85	0.00197	20.0439	111	20.0439	137	20.0441	72
	41.9	0.00206	20.0643	129	20.0643	134	20.0645	61
	41.95	0.00349	20.0847	126	20.0847	157	20.0849	59
	42	0.01206	20.1051	98	20.1051	129	20.1054	53
	42.05	0.10536	20.1256	120	20.1256	157	20.1258	72
	42.1	0.0309	20.146	130	20.146	132	20.1462	57
	42.15	0.00609	20.1664	111	20.1664	132	20.1666	56
	42.2	0.00645	20.1868	104	20.1868	152	20.187	69
	42.25	0.03143	20.2072	117	20.2072	124	20.2074	62
	42.3	0.14544	20.2276	128	20.2276	148	20.2278	63
	42.35	0.01901	20.248	122	20.248	131	20.2482	67
	42.4	0.00435	20.2684	131	20.2684	130	20.2687	76
	42.45	0.00224	20.2889	136	20.2889	130	20.2891	57
	42.5	0.00156	20.3093	126	20.3093	147	20.3095	51
	42.55	0.00125	20.3297	106	20.3297	144	20.3299	61
	42.6	0.00111	20.3501	120	20.3501	131	20.3503	65
	42.65	0.00139	20.3705	115	20.3705	144	20.3707	71
	42.7	0.00342	20.3909	138	20.3909	130	20.3911	59
	42.75	0.02684	20.4113	134	20.4113	100	20.4115	53
	42.8	0.013	20.4317	131	20.4317	125	20.432	58
	42.85	0.00364	20.4522	105	20.4522	132	20.4524	51
	42.9	0.00506	20.4726	110	20.4726	140	20.4728	61
	42.95	0.02426	20.493	138	20.493	147	20.4932	65
	43	0.11869	20.5134	105	20.5134	146	20.5136	64
	43.05	0.02294	20.5338	100	20.5338	108	20.534	71
	43.1	0.01295	20.5542	133	20.5542	146	20.5544	60
	43.15	0.02203	20.5746	136	20.5746	143	20.5748	74
	43.2	0.16138	20.595	149	20.595	142	20.5953	62
	43.25	0.24374	20.6155	123	20.6155	131	20.6157	61
	43.3	0.03976	20.6359	124	20.6359	159	20.6361	58
	43.35	0.04283	20.6563	120	20.6563	134	20.6565	77
	43.4	0.13833	20.6767	134	20.6767	131	20.6769	49
	43.45	1.26528	20.6971	124	20.6971	145	20.6973	63
	43.5	0.43739	20.7175	131	20.7175	173	20.7177	63
	43.55	0.05822	20.7379	130	20.7379	131	20.7381	69
	43.6	0.03022	20.7583	132	20.7583	154	20.7586	73
	43.65	0.05652	20.7788	120	20.7788	152	20.779	62
	43.7	0.15973	20.7992	143	20.7992	139	20.7994	63
	43.75	0.02549	20.8196	141	20.8196	150	20.8198	65
	43.8	0.01255	20.84	130	20.84	153	20.8402	71
	43.85	0.01799	20.8604	140	20.8604	156	20.8606	69
	43.9	0.13692	20.8808	144	20.8808	160	20.881	59
	43.95	0.09812	20.9012	127	20.9012	180	20.9014	69
	44	0.01214	20.9216	159	20.9216	182	20.9218	59
	44.05	0.00703	20.9421	159	20.9421	173	20.9423	63
	44.1	0.01911	20.9625	149	20.9625	160	20.9627	82
	44.15	0.09314	20.9829	168	20.9829	163	20.9831	73
	44.2	0.01661	21.0033	182	21.0033	188	21.0035	75
	44.25	0.00462	21.0237	188	21.0237	176	21.0239	70
	44.3	0.00369	21.0441	179	21.0441	168	21.0443	64
	44.35	0.00389	21.0645	177	21.0645	163	21.0647	62
	44.4	0.00502	21.0849	154	21.0849	166	21.0851	73
	44.45	0.00776	21.1054	169	21.1054	168	21.1056	58
	44.5	0.01541	21.1258	148	21.1258	176	21.126	69
	44.55	0.07502	21.1462	172	21.1462	148	21.1464	65
	44.6	0.49595	21.1666	157	21.1666	163	21.1668	81
	44.65	0.10126	21.187	151	21.187	152	21.1872	50
	44.7	0.02039	21.2074	137	21.2074	162	21.2076	58
	44.75	0.01838	21.2278	124	21.2278	139	21.228	62
	44.8	0.10435	21.2482	135	21.2482	162	21.2484	60
	44.85	0.13234	21.2687	120	21.2687	147	21.2689	59
	44.9	0.01772	21.2891	119	21.2891	155	21.2893	66
	44.95	0.01236	21.3095	132	21.3095	139	21.3097	65
	45	0.03372	21.3299	154	21.3299	147	21.3301	62
	45.05	0.19665	21.3503	136	21.3503	154	21.3505	63
	45.1	0.04477	21.3707	132	21.3707	147	21.3709	68
	45.15	0.01488	21.3911	130	21.3911	138	21.3913	75
	45.2	0.02442	21.4115	121	21.4115	159	21.4117	57
	45.25	0.21166	21.432	135	21.432	140	21.4322	62
	45.3	0.23975	21.4524	151	21.4524	135	21.4526	70
	45.35	0.02485	21.4728	140	21.4728	152	21.473	58
	45.4	0.00985	21.4932	131	21.4932	125	21.4934	67
	45.45	0.00971	21.5136	128	21.5136	148	21.5138	75
	45.5	0.02799	21.534	140	21.534	123	21.5342	47
	45.55	0.00789	21.5544	113	21.5544	160	21.5546	66
	45.6	0.00536	21.5748	116	21.5748	136	21.575	76
	45.65	0.01042	21.5953	120	21.5953	163	21.5955	64
	45.7	0.08834	21.6157	137	21.6157	161	21.6159	71
	45.75	0.06867	21.6361	137	21.6361	162	21.6363	72
	45.8	0.00997	21.6565	119	21.6565	142	21.6567	52
	45.85	0.00863	21.6769	142	21.6769	139	21.6771	66
	45.9	0.04418	21.6973	126	21.6973	136	21.6975	64
	45.95	0.15757	21.7177	105	21.7177	156	21.7179	71
	46	0.02087	21.7381	136	21.7381	161	21.7383	52
	46.05	0.00506	21.7586	124	21.7586	139	21.7588	73
	46.1	0.00268	21.779	143	21.779	158	21.7792	74
	46.15	0.00174	21.7994	137	21.7994	143	21.7996	58
	46.2	0.0013	21.8198	140	21.8198	162	21.82	41
	46.25	0.00116	21.8402	129	21.8402	138	21.8404	56
	46.3	0.00128	21.8606	117	21.8606	154	21.8608	57
	46.35	0.00147	21.881	153	21.881	150	21.8812	57
	46.4	0.00189	21.9014	156	21.9014	156	21.9016	56
	46.45	0.00279	21.9218	140	21.9218	169	21.9221	60
	46.5	0.00544	21.9423	138	21.9423	170	21.9425	71
	46.55	0.02344	21.9627	129	21.9627	137	21.9629	58
	46.6	0.13066	21.9831	152	21.9831	173	21.9833	76
	46.65	0.02937	22.0035	138	22.0035	171	22.0037	57
	46.7	0.01197	22.0239	133	22.0239	171	22.0241	67
	46.75	0.02437	22.0443	162	22.0443	204	22.0445	55
	46.8	0.20617	22.0647	145	22.0647	184	22.0649	64
	46.85	0.13857	22.0851	158	22.0851	199	22.0854	73
	46.9	0.02188	22.1056	164	22.1056	200	22.1058	68
	46.95	0.02264	22.126	178	22.126	207	22.1262	75
	47	0.13681	22.1464	177	22.1464	225	22.1466	63
	47.05	0.31674	22.1668	196	22.1668	231	22.167	70
	47.1	0.03978	22.1872	190	22.1872	269	22.1874	70
	47.15	0.01696	22.2076	188	22.2076	243	22.2078	75
	47.2	0.03646	22.228	235	22.228	247	22.2282	91
	47.25	0.1937	22.2484	282	22.2484	234	22.2487	90
	47.3	0.04636	22.2689	278	22.2689	245	22.2691	90
	47.35	0.0132	22.2893	335	22.2893	277	22.2895	90
	47.4	0.01985	22.3097	353	22.3097	242	22.3099	91
	47.45	0.1531	22.3301	331	22.3301	277	22.3303	96
	47.5	0.09743	22.3505	320	22.3505	245	22.3507	89
	47.55	0.01264	22.3709	301	22.3709	226	22.3711	61
	47.6	0.00745	22.3913	290	22.3913	196	22.3915	70
	47.65	0.02595	22.4117	258	22.4117	218	22.412	93
	47.7	0.04607	22.4322	226	22.4322	195	22.4324	82
	47.75	0.00624	22.4526	222	22.4526	210	22.4528	65
	47.8	0.00267	22.473	187	22.473	181	22.4732	73
	47.85	0.00181	22.4934	202	22.4934	191	22.4936	80
	47.9	0.00171	22.5138	180	22.5138	157	22.514	87
	47.95	0.00209	22.5342	186	22.5342	179	22.5344	58
	48	0.00364	22.5546	160	22.5546	193	22.5548	60
	48.05	0.01086	22.575	183	22.575	164	22.5753	68
	48.1	0.08148	22.5955	161	22.5955	145	22.5957	68
	48.15	0.03251	22.6159	144	22.6159	170	22.6161	60
	48.2	0.00735	22.6363	121	22.6363	146	22.6365	60
	48.25	0.00995	22.6567	139	22.6567	158	22.6569	56
	48.3	0.06816	22.6771	131	22.6771	157	22.6773	56
	48.35	0.06575	22.6975	118	22.6975	166	22.6977	79
	48.4	0.01321	22.7179	140	22.7179	148	22.7181	56
	48.45	0.01782	22.7383	127	22.7383	142	22.7386	61
	48.5	0.12646	22.7588	136	22.7588	138	22.759	53
	48.55	0.28228	22.7792	133	22.7792	164	22.7794	64
	48.6	0.03493	22.7996	143	22.7996	145	22.7998	71
	48.65	0.01268	22.82	137	22.82	140	22.8202	55
	48.7	0.02566	22.8404	152	22.8404	170	22.8406	67
	48.75	0.09852	22.8608	125	22.8608	128	22.861	64
	48.8	0.0189	22.8812	113	22.8812	155	22.8814	68
	48.85	0.00514	22.9016	138	22.9016	133	22.9018	70
	48.9	0.00335	22.9221	141	22.9221	160	22.9223	68
	48.95	0.00292	22.9425	128	22.9425	160	22.9427	76
	49	0.00328	22.9629	143	22.9629	144	22.9631	79
	49.05	0.00487	22.9833	149	22.9833	124	22.9835	68
	49.1	0.013	23.0037	112	23.0037	138	23.0039	75
	49.15	0.10883	23.0241	122	23.0241	134	23.0243	62
	49.2	0.06948	23.0445	126	23.0445	153	23.0447	71
	49.25	0.01124	23.0649	125	23.0649	150	23.0651	66
	49.3	0.01249	23.0854	123	23.0854	137	23.0856	64
	49.35	0.08731	23.1058	132	23.1058	151	23.106	77
	49.4	0.10626	23.1262	123	23.1262	156	23.1264	70
	49.45	0.01272	23.1466	138	23.1466	130	23.1468	77
	49.5	0.00531	23.167	136	23.167	160	23.1672	74
	49.55	0.00394	23.1874	115	23.1874	147	23.1876	58
	49.6	0.00401	23.2078	127	23.2078	160	23.208	61
	49.65	0.0055	23.2282	131	23.2282	133	23.2284	58
	49.7	0.01044	23.2487	128	23.2487	147	23.2489	73
	49.75	0.06275	23.2691	128	23.2691	145	23.2693	65
	49.8	0.23102	23.2895	136	23.2895	151	23.2897	56
	49.85	0.03883	23.3099	106	23.3099	125	23.3101	59
	49.9	0.01273	23.3303	123	23.3303	148	23.3305	68
	49.95	0.03006	23.3507	116	23.3507	131	23.3509	64
	50	0.14508	23.3711	131	23.3711	119	23.3713	57
	50.05	0.03487	23.3915	132	23.3915	131	23.3917	72
	50.1	0.009	23.412	129	23.412	141	23.4122	62
	50.15	0.0127	23.4324	136	23.4324	149	23.4326	63
	50.2	0.06305	23.4528	129	23.4528	150	23.453	63
	50.25	0.0241	23.4732	128	23.4732	146	23.4734	64
	50.3	0.0088	23.4936	155	23.4936	146	23.4938	66
	50.35	0.01792	23.514	123	23.514	133	23.5142	68
	50.4	0.12216	23.5344	129	23.5344	136	23.5346	76
	50.45	0.06504	23.5548	131	23.5548	131	23.555	59
	50.5	0.0167	23.5753	146	23.5753	127	23.5755	60
	50.55	0.03231	23.5957	112	23.5957	148	23.5959	75
	50.6	0.26177	23.6161	139	23.6161	143	23.6163	64
	50.65	0.1938	23.6365	114	23.6365	135	23.6367	61
	50.7	0.02308	23.6569	135	23.6569	127	23.6571	65
	50.75	0.01113	23.6773	128	23.6773	155	23.6775	50
	50.8	0.0268	23.6977	137	23.6977	147	23.6979	61
	50.85	0.02649	23.7181	115	23.7181	127	23.7183	65
	50.9	0.00618	23.7386	115	23.7386	149	23.7388	62
	50.95	0.00671	23.759	126	23.759	126	23.7592	71
	51	0.03989	23.7794	124	23.7794	127	23.7796	75
	51.05	0.05544	23.7998	141	23.7998	128	23.8	50
	51.1	0.00737	23.8202	123	23.8202	158	23.8204	60
	51.15	0.00311	23.8406	146	23.8406	116	23.8408	73
	51.2	0.00218	23.861	135	23.861	142	23.8612	64
	51.25	0.002	23.8814	139	23.8814	143	23.8816	67
	51.3	0.00274	23.9018	131	23.9018	140	23.9021	62
	51.35	0.00531	23.9223	116	23.9223	147	23.9225	76
	51.4	0.03551	23.9427	125	23.9427	152	23.9429	88
	51.45	0.07896	23.9631	127	23.9631	176	23.9633	62
	51.5	0.01361	23.9835	122	23.9835	148	23.9837	61
	51.55	0.00999	24.0039	134	24.0039	134	24.0041	67
	51.6	0.05075	24.0243	136	24.0243	137	24.0245	75
	51.65	0.12976	24.0447	126	24.0447	157	24.0449	69
	51.7	0.02137	24.0651	136	24.0651	137	24.0654	56
	51.75	0.01005	24.0856	140	24.0856	148	24.0858	67
	51.8	0.02926	24.106	131	24.106	144	24.1062	68
	51.85	0.07729	24.1264	136	24.1264	162	24.1266	59
	51.9	0.02094	24.1468	172	24.1468	155	24.147	61
	51.95	0.02415	24.1672	138	24.1672	162	24.1674	77
	52	0.14856	24.1876	137	24.1876	144	24.1878	69
	52.05	0.47831	24.208	142	24.208	177	24.2082	67
	52.1	0.07843	24.2284	182	24.2284	184	24.2287	66
	52.15	0.01963	24.2489	179	24.2489	190	24.2491	73
	52.2	0.02892	24.2693	196	24.2693	163	24.2695	69
	52.25	0.0753	24.2897	191	24.2897	157	24.2899	64
	52.3	0.01591	24.3101	213	24.3101	191	24.3103	74
	52.35	0.00704	24.3305	189	24.3305	143	24.3307	80
	52.4	0.01879	24.3509	210	24.3509	153	24.3511	85
	52.45	0.05729	24.3713	198	24.3713	157	24.3715	64
	52.5	0.01176	24.3917	169	24.3917	154	24.392	63
	52.55	0.00513	24.4122	158	24.4122	155	24.4124	61
	52.6	0.01598	24.4326	155	24.4326	160	24.4328	64
	52.65	0.04952	24.453	161	24.453	168	24.4532	71
	52.7	0.00919	24.4734	147	24.4734	166	24.4736	59
	52.75	0.00258	24.4938	141	24.4938	161	24.494	65
	52.8	0.00187	24.5142	160	24.5142	151	24.5144	59
	52.85	0.00204	24.5346	146	24.5346	171	24.5348	70
	52.9	0.00279	24.555	142	24.555	152	24.5553	74
	52.95	0.00524	24.5755	161	24.5755	151	24.5757	59
	53	0.03152	24.5959	111	24.5959	164	24.5961	75
	53.05	0.09526	24.6163	129	24.6163	162	24.6165	80
	53.1	0.01787	24.6367	128	24.6367	161	24.6369	65
	53.15	0.00828	24.6571	155	24.6571	182	24.6573	60
	53.2	0.02968	24.6775	144	24.6775	159	24.6777	71
	53.25	0.07622	24.6979	149	24.6979	143	24.6981	68
	53.3	0.01698	24.7183	122	24.7183	153	24.7185	84
	53.35	0.01424	24.7388	147	24.7388	168	24.739	85
	53.4	0.07781	24.7592	145	24.7592	141	24.7594	68
	53.45	0.18366	24.7796	145	24.7796	141	24.7798	83
	53.5	0.03413	24.8	144	24.8	148	24.8002	73
	53.55	0.0251	24.8204	143	24.8204	169	24.8206	74
	53.6	0.14822	24.8408	131	24.8408	124	24.841	59
	53.65	0.29745	24.8612	144	24.8612	162	24.8614	66
	53.7	0.04389	24.8816	142	24.8816	171	24.8818	61
	53.75	0.01753	24.9021	122	24.9021	139	24.9023	80
	53.8	0.05471	24.9225	147	24.9225	169	24.9227	67
	53.85	0.08489	24.9429	163	24.9429	151	24.9431	74
	53.9	0.01602	24.9633	147	24.9633	177	24.9635	76
	53.95	0.014	24.9837	134	24.9837	166	24.9839	73
	54	0.08111	25.0041	134	25.0041	165	25.0043	86
	54.05	0.10472	25.0245	168	25.0245	180	25.0247	91
	54.1	0.01569	25.0449	147	25.0449	164	25.0451	83
	54.15	0.01065	25.0654	154	25.0654	178	25.0656	58
	54.2	0.05126	25.0858	144	25.0858	162	25.086	73
	54.25	0.05021	25.1062	155	25.1062	207	25.1064	82
	54.3	0.00753	25.1266	136	25.1266	185	25.1268	91
	54.35	0.00382	25.147	172	25.147	170	25.1472	86
	54.4	0.0034	25.1674	166	25.1674	216	25.1676	74
	54.45	0.00398	25.1878	170	25.1878	204	25.188	67
	54.5	0.00639	25.2082	182	25.2082	177	25.2084	80
	54.55	0.02137	25.2287	182	25.2287	222	25.2289	76
	54.6	0.14974	25.2491	186	25.2491	239	25.2493	87
	54.65	0.08164	25.2695	203	25.2695	232	25.2697	84
	54.7	0.01403	25.2899	198	25.2899	231	25.2901	76
	54.75	0.02062	25.3103	224	25.3103	258	25.3105	89
	54.8	0.10306	25.3307	238	25.3307	255	25.3309	87
	54.85	0.04135	25.3511	248	25.3511	266	25.3513	96
	54.9	0.00923	25.3715	280	25.3715	307	25.3717	87
	54.95	0.01616	25.392	303	25.392	289	25.3922	71
	55	0.06352	25.4124	343	25.4124	272	25.4126	80
	55.05	0.02158	25.4328	328	25.4328	320	25.433	91
	55.1	0.01214	25.4532	375	25.4532	301	25.4534	98
	55.15	0.05778	25.4736	344	25.4736	295	25.4738	103
	55.2	0.20639	25.494	346	25.494	299	25.4942	108
	55.25	0.0429	25.5144	344	25.5144	317	25.5146	95
	55.3	0.00851	25.5348	305	25.5348	342	25.535	73
	55.35	0.00453	25.5553	265	25.5553	369	25.5555	97
	55.4	0.00327	25.5757	275	25.5757	351	25.5759	97
	55.45	0.00309	25.5961	301	25.5961	384	25.5963	92
	55.5	0.00514	25.6165	299	25.6165	395	25.6167	83
	55.55	0.03273	25.6369	329	25.6369	447	25.6371	111
	55.6	0.05162	25.6573	351	25.6573	494	25.6575	118
	55.65	0.00837	25.6777	409	25.6777	460	25.6779	111
	55.7	0.00568	25.6981	449	25.6981	484	25.6983	134
	55.75	0.02848	25.7185	542	25.7185	527	25.7188	135
	55.8	0.0275	25.739	649	25.739	529	25.7392	148
	55.85	0.00429	25.7594	714	25.7594	502	25.7596	163
	55.9	0.0023	25.7798	705	25.7798	536	25.78	148
	55.95	0.00228	25.8002	851	25.8002	516	25.8004	152
	56	0.00288	25.8206	877	25.8206	502	25.8208	155
	56.05	0.00479	25.841	773	25.841	473	25.8412	151
	56.1	0.01899	25.8614	797	25.8614	461	25.8616	123
	56.15	0.10049	25.8818	675	25.8818	430	25.8821	103
	56.2	0.03807	25.9023	559	25.9023	400	25.9025	125
	56.25	0.01155	25.9227	486	25.9227	360	25.9229	115
	56.3	0.03958	25.9431	444	25.9431	348	25.9433	95
	56.35	0.1412	25.9635	361	25.9635	310	25.9637	87
	56.4	0.03513	25.9839	334	25.9839	295	25.9841	89
	56.45	0.01289	26.0043	293	26.0043	262	26.0045	97
	56.5	0.04829	26.0247	259	26.0247	258	26.0249	78
	56.55	0.10434	26.0451	218	26.0451	243	26.0454	66
	56.6	0.02124	26.0656	239	26.0656	197	26.0658	84
	56.65	0.01441	26.086	206	26.086	216	26.0862	88
	56.7	0.07174	26.1064	203	26.1064	206	26.1066	84
	56.75	0.08975	26.1268	198	26.1268	180	26.127	67
	56.8	0.01973	26.1472	202	26.1472	178	26.1474	59
	56.85	0.03152	26.1676	168	26.1676	205	26.1678	83
	56.9	0.20017	26.188	204	26.188	172	26.1882	71
	56.95	0.13435	26.2084	189	26.2084	194	26.2087	76
	57	0.02027	26.2289	185	26.2289	188	26.2291	75
	57.05	0.02023	26.2493	181	26.2493	185	26.2495	74
	57.1	0.07621	26.2697	180	26.2697	188	26.2699	57
	57.15	0.0293	26.2901	158	26.2901	178	26.2903	77
	57.2	0.00762	26.3105	149	26.3105	162	26.3107	78
	57.25	0.01788	26.3309	152	26.3309	179	26.3311	83
	57.3	0.05246	26.3513	177	26.3513	149	26.3515	80
	57.35	0.01213	26.3717	167	26.3717	178	26.372	59
	57.4	0.00311	26.3922	165	26.3922	166	26.3924	56
	57.45	0.00215	26.4126	145	26.4126	176	26.4128	73
	57.5	0.00185	26.433	157	26.433	152	26.4332	72
	57.55	0.00189	26.4534	150	26.4534	162	26.4536	60
	57.6	0.00374	26.4738	165	26.4738	142	26.474	75
	57.65	0.02121	26.4942	145	26.4942	153	26.4944	74
	57.7	0.01886	26.5146	185	26.5146	173	26.5148	73
	57.75	0.00452	26.535	163	26.535	160	26.5352	73
	57.8	0.00653	26.5555	155	26.5555	125	26.5557	69
	57.85	0.02522	26.5759	133	26.5759	150	26.5761	75
	57.9	0.01425	26.5963	140	26.5963	163	26.5965	71
	57.95	0.01122	26.6167	163	26.6167	185	26.6169	67
	58	0.05681	26.6371	139	26.6371	157	26.6373	55
	58.05	0.19204	26.6575	149	26.6575	146	26.6577	71
	58.1	0.04861	26.6779	145	26.6779	158	26.6781	72
	58.15	0.02206	26.6983	146	26.6983	155	26.6985	65
	58.2	0.11185	26.7188	139	26.7188	122	26.719	62
	58.25	0.18748	26.7392	143	26.7392	152	26.7394	85
	58.3	0.03012	26.7596	138	26.7596	152	26.7598	64
	58.35	0.01057	26.78	150	26.78	135	26.7802	75
	58.4	0.01982	26.8004	152	26.8004	154	26.8006	76
	58.45	0.01549	26.8208	157	26.8208	143	26.821	62
	58.5	0.0063	26.8412	151	26.8412	151	26.8414	68
	58.55	0.01627	26.8616	174	26.8616	144	26.8618	69
	58.6	0.07254	26.8821	146	26.8821	156	26.8823	67
	58.65	0.02728	26.9025	140	26.9025	165	26.9027	57
	58.7	0.00692	26.9229	130	26.9229	151	26.9231	59
	58.75	0.01958	26.9433	144	26.9433	148	26.9435	67
	58.8	0.04773	26.9637	161	26.9637	153	26.9639	67
	58.85	0.01014	26.9841	141	26.9841	147	26.9843	69
	58.9	0.00281	27.0045	153	27.0045	146	27.0047	72
	58.95	0.00205	27.0249	141	27.0249	146	27.0251	67
	59	0.00216	27.0454	127	27.0454	144	27.0456	58
	59.05	0.00327	27.0658	137	27.0658	133	27.066	78
	59.1	0.01174	27.0862	148	27.0862	129	27.0864	63
	59.15	0.06622	27.1066	141	27.1066	138	27.1068	63
	59.2	0.03345	27.127	158	27.127	129	27.1272	72
	59.25	0.00605	27.1474	138	27.1474	146	27.1476	68
	59.3	0.00808	27.1678	155	27.1678	150	27.168	59
	59.35	0.02016	27.1882	154	27.1882	149	27.1884	78
	59.4	0.00716	27.2087	119	27.2087	139	27.2089	74
	59.45	0.00655	27.2291	118	27.2291	151	27.2293	66
	59.5	0.03463	27.2495	146	27.2495	158	27.2497	59
	59.55	0.05023	27.2699	146	27.2699	153	27.2701	73
	59.6	0.01246	27.2903	148	27.2903	126	27.2905	59
	59.65	0.02224	27.3107	152	27.3107	151	27.3109	66
	59.7	0.12578	27.3311	133	27.3311	162	27.3313	65
	59.75	0.0743	27.3515	160	27.3515	126	27.3517	89
	59.8	0.01335	27.372	151	27.372	139	27.3722	64
	59.85	0.02389	27.3924	143	27.3924	129	27.3926	70
	59.9	0.07371	27.4128	150	27.4128	137	27.413	57
	59.95	0.01984	27.4332	142	27.4332	134	27.4334	66
	60	0.0041	27.4536	151	27.4536	150	27.4538	68
		--	27.474	135	27.474	138	27.4742	56
		--	27.4944	154	27.4944	134	27.4946	71
		--	27.5148	134	27.5148	166	27.515	68
			27.5352	126	27.5352	147	27.5355	57
			27.5557	132	27.5557	140	27.5559	77
			27.5761	133	27.5761	147	27.5763	66
			27.5965	147	27.5965	123	27.5967	63
			27.6169	115	27.6169	141	27.6171	62
			27.6373	137	27.6373	136	27.6375	64
			27.6577	144	27.6577	145	27.6579	75
			27.6781	135	27.6781	163	27.6783	61
			27.6985	133	27.6985	149	27.6988	68
			27.719	132	27.719	145	27.7192	61
			27.7394	155	27.7394	140	27.7396	54
			27.7598	129	27.7598	126	27.76	67
			27.7802	128	27.7802	127	27.7804	61
			27.8006	140	27.8006	144	27.8008	69
			27.821	119	27.821	146	27.8212	61
			27.8414	145	27.8414	150	27.8416	70
			27.8618	167	27.8618	151	27.8621	58
			27.8823	138	27.8823	170	27.8825	64
			27.9027	160	27.9027	172	27.9029	71
			27.9231	136	27.9231	161	27.9233	56
			27.9435	149	27.9435	176	27.9437	75
			27.9639	163	27.9639	157	27.9641	76
			27.9843	138	27.9843	185	27.9845	87
			28.0047	127	28.0047	169	28.0049	66
			28.0251	165	28.0251	158	28.0254	59
			28.0456	149	28.0456	203	28.0458	62
			28.066	150	28.066	186	28.0662	62
			28.0864	172	28.0864	222	28.0866	64
			28.1068	182	28.1068	173	28.107	75
			28.1272	200	28.1272	201	28.1274	71
			28.1476	225	28.1476	207	28.1478	77
			28.168	222	28.168	239	28.1682	68
			28.1884	223	28.1884	199	28.1887	83
			28.2089	237	28.2089	227	28.2091	83
			28.2293	266	28.2293	219	28.2295	78
			28.2497	284	28.2497	199	28.2499	74
			28.2701	247	28.2701	207	28.2703	71
			28.2905	278	28.2905	191	28.2907	80
			28.3109	249	28.3109	191	28.3111	80
			28.3313	235	28.3313	172	28.3315	64
			28.3517	220	28.3517	188	28.352	67
			28.3722	217	28.3722	179	28.3724	56
			28.3926	173	28.3926	162	28.3928	66
			28.413	166	28.413	173	28.4132	64
			28.4334	176	28.4334	164	28.4336	65
			28.4538	163	28.4538	151	28.454	70
			28.4742	170	28.4742	154	28.4744	69
			28.4946	166	28.4946	163	28.4948	69
			28.515	149	28.515	128	28.5152	70
			28.5355	153	28.5355	146	28.5357	76
			28.5559	157	28.5559	150	28.5561	64
			28.5763	161	28.5763	167	28.5765	65
			28.5967	151	28.5967	154	28.5969	52
			28.6171	154	28.6171	141	28.6173	57
			28.6375	139	28.6375	136	28.6377	46
			28.6579	153	28.6579	149	28.6581	56
			28.6783	147	28.6783	147	28.6785	39
			28.6988	129	28.6988	138	28.699	70
			28.7192	122	28.7192	152	28.7194	52
			28.7396	152	28.7396	142	28.7398	51
			28.76	137	28.76	153	28.7602	56
			28.7804	121	28.7804	148	28.7806	63
			28.8008	134	28.8008	148	28.801	51
			28.8212	130	28.8212	128	28.8214	55
			28.8416	130	28.8416	122	28.8418	59
			28.8621	138	28.8621	144	28.8623	59
			28.8825	138	28.8825	143	28.8827	68
			28.9029	136	28.9029	153	28.9031	56
			28.9233	148	28.9233	128	28.9235	70
			28.9437	138	28.9437	146	28.9439	62
			28.9641	119	28.9641	127	28.9643	67
			28.9845	146	28.9845	118	28.9847	50
			29.0049	124	29.0049	130	29.0051	63
			29.0254	154	29.0254	134	29.0256	56
			29.0458	131	29.0458	173	29.046	62
			29.0662	134	29.0662	139	29.0664	60
			29.0866	130	29.0866	128	29.0868	75
			29.107	114	29.107	145	29.1072	62
			29.1274	139	29.1274	142	29.1276	56
			29.1478	107	29.1478	118	29.148	67
			29.1682	109	29.1682	140	29.1684	59
			29.1887	146	29.1887	111	29.1889	60
			29.2091	123	29.2091	126	29.2093	48
			29.2295	131	29.2295	157	29.2297	46
			29.2499	139	29.2499	138	29.2501	55
			29.2703	131	29.2703	129	29.2705	57
			29.2907	137	29.2907	151	29.2909	52
			29.3111	149	29.3111	137	29.3113	54
			29.3315	123	29.3315	135	29.3317	61
			29.352	132	29.352	138	29.3522	57
			29.3724	120	29.3724	117	29.3726	72
			29.3928	142	29.3928	143	29.393	65
			29.4132	149	29.4132	128	29.4134	54
			29.4336	157	29.4336	161	29.4338	74
			29.454	120	29.454	160	29.4542	56
			29.4744	133	29.4744	158	29.4746	69
			29.4948	157	29.4948	128	29.495	64
			29.5152	156	29.5152	146	29.5155	51
			29.5357	141	29.5357	137	29.5359	74
			29.5561	154	29.5561	161	29.5563	46
			29.5765	142	29.5765	158	29.5767	60
			29.5969	148	29.5969	166	29.5971	66
			29.6173	156	29.6173	186	29.6175	67
			29.6377	141	29.6377	160	29.6379	51
			29.6581	165	29.6581	172	29.6583	61
			29.6785	147	29.6785	205	29.6788	57
			29.699	147	29.699	178	29.6992	70
			29.7194	174	29.7194	180	29.7196	63
			29.7398	190	29.7398	176	29.74	52
			29.7602	196	29.7602	203	29.7604	75
			29.7806	209	29.7806	207	29.7808	79
			29.801	226	29.801	182	29.8012	59
			29.8214	222	29.8214	229	29.8216	61
			29.8418	225	29.8418	185	29.8421	68
			29.8623	243	29.8623	211	29.8625	86
			29.8827	250	29.8827	208	29.8829	68
			29.9031	257	29.9031	196	29.9033	59
			29.9235	274	29.9235	193	29.9237	66
			29.9439	246	29.9439	189	29.9441	61
			29.9643	207	29.9643	208	29.9645	63
			29.9847	199	29.9847	171	29.9849	45
			30.0051	181	30.0051	174	30.0054	56
			30.0256	187	30.0256	160	30.0258	59
			30.046	170	30.046	190	30.0462	51
			30.0664	161	30.0664	144	30.0666	61
			30.0868	147	30.0868	151	30.087	63
			30.1072	141	30.1072	161	30.1074	67
			30.1276	161	30.1276	146	30.1278	58
			30.148	146	30.148	160	30.1482	52
			30.1684	153	30.1684	147	30.1687	50
			30.1889	136	30.1889	154	30.1891	51
			30.2093	171	30.2093	175	30.2095	54
			30.2297	161	30.2297	168	30.2299	50
			30.2501	151	30.2501	174	30.2503	44
			30.2705	140	30.2705	144	30.2707	53
			30.2909	160	30.2909	171	30.2911	41
			30.3113	153	30.3113	164	30.3115	43
			30.3317	126	30.3317	162	30.3319	64
			30.3522	159	30.3522	152	30.3524	51
			30.3726	155	30.3726	167	30.3728	64
			30.393	142	30.393	169	30.3932	79
			30.4134	143	30.4134	157	30.4136	41
			30.4338	144	30.4338	172	30.434	74
			30.4542	156	30.4542	168	30.4544	58
			30.4746	176	30.4746	172	30.4748	49
			30.495	195	30.495	201	30.4952	64
			30.5155	161	30.5155	199	30.5157	43
			30.5359	167	30.5359	208	30.5361	54
			30.5563	185	30.5563	232	30.5565	56
			30.5767	187	30.5767	238	30.5769	58
			30.5971	183	30.5971	221	30.5973	55
			30.6175	211	30.6175	245	30.6177	63
			30.6379	212	30.6379	261	30.6381	62
			30.6583	238	30.6583	269	30.6585	76
			30.6788	279	30.6788	288	30.679	70
			30.6992	311	30.6992	269	30.6994	70
			30.7196	327	30.7196	338	30.7198	82
			30.74	394	30.74	265	30.7402	95
			30.7604	420	30.7604	295	30.7606	102
			30.7808	457	30.7808	310	30.781	98
			30.8012	440	30.8012	266	30.8014	96
			30.8216	508	30.8216	285	30.8218	86
			30.8421	440	30.8421	271	30.8423	77
			30.8625	424	30.8625	249	30.8627	81
			30.8829	413	30.8829	232	30.8831	74
			30.9033	345	30.9033	259	30.9035	85
			30.9237	302	30.9237	221	30.9239	75
			30.9441	288	30.9441	214	30.9443	62
			30.9645	251	30.9645	212	30.9647	61
			30.9849	249	30.9849	176	30.9851	51
			31.0054	217	31.0054	223	31.0056	53
			31.0258	206	31.0258	183	31.026	59
			31.0462	161	31.0462	182	31.0464	55
			31.0666	200	31.0666	167	31.0668	66
			31.087	184	31.087	151	31.0872	56
			31.1074	187	31.1074	170	31.1076	49
			31.1278	172	31.1278	162	31.128	46
			31.1482	181	31.1482	136	31.1484	58
			31.1687	171	31.1687	130	31.1689	62
			31.1891	134	31.1891	151	31.1893	46
			31.2095	143	31.2095	136	31.2097	50
			31.2299	138	31.2299	129	31.2301	46
			31.2503	132	31.2503	120	31.2505	32
			31.2707	145	31.2707	147	31.2709	50
			31.2911	141	31.2911	134	31.2913	52
			31.3115	147	31.3115	129	31.3117	44
			31.3319	139	31.3319	137	31.3322	45
			31.3524	150	31.3524	111	31.3526	45
			31.3728	117	31.3728	128	31.373	50
			31.3932	121	31.3932	137	31.3934	40
			31.4136	132	31.4136	108	31.4138	53
			31.434	141	31.434	137	31.4342	48
			31.4544	116	31.4544	127	31.4546	54
			31.4748	119	31.4748	119	31.475	52
			31.4952	127	31.4952	106	31.4955	42
			31.5157	126	31.5157	150	31.5159	54
			31.5361	116	31.5361	114	31.5363	37
			31.5565	149	31.5565	133	31.5567	45
			31.5769	131	31.5769	141	31.5771	40
			31.5973	123	31.5973	126	31.5975	53
			31.6177	139	31.6177	142	31.6179	41
			31.6381	139	31.6381	124	31.6383	60
			31.6585	122	31.6585	113	31.6588	41
			31.679	114	31.679	130	31.6792	44
			31.6994	130	31.6994	133	31.6996	50
			31.7198	130	31.7198	130	31.72	50
			31.7402	120	31.7402	120	31.7404	53
			31.7606	121	31.7606	135	31.7608	45
			31.781	128	31.781	132	31.7812	49
			31.8014	116	31.8014	121	31.8016	51
			31.8218	117	31.8218	133	31.8221	41
			31.8423	104	31.8423	130	31.8425	47
			31.8627	103	31.8627	153	31.8629	47
			31.8831	130	31.8831	120	31.8833	58
			31.9035	122	31.9035	121	31.9037	57
			31.9239	107	31.9239	128	31.9241	46
			31.9443	124	31.9443	100	31.9445	41
			31.9647	119	31.9647	139	31.9649	53
			31.9851	100	31.9851	128	31.9854	50
			32.0056	120	32.0056	118	32.0058	54
			32.026	133	32.026	139	32.0262	49
			32.0464	134	32.0464	129	32.0466	47
			32.0668	116	32.0668	144	32.067	61
			32.0872	147	32.0872	148	32.0874	50
			32.1076	122	32.1076	146	32.1078	44
			32.128	133	32.128	140	32.1282	45
			32.1484	140	32.1484	162	32.1486	60
			32.1689	162	32.1689	178	32.1691	68
			32.1893	148	32.1893	150	32.1895	74
			32.2097	163	32.2097	160	32.2099	52
			32.2301	170	32.2301	165	32.2303	56
			32.2505	194	32.2505	165	32.2507	48
			32.2709	217	32.2709	138	32.2711	58
			32.2913	183	32.2913	178	32.2915	65
			32.3117	209	32.3117	160	32.3119	57
			32.3322	246	32.3322	164	32.3324	62
			32.3526	203	32.3526	141	32.3528	60
			32.373	219	32.373	159	32.3732	45
			32.3934	168	32.3934	124	32.3936	56
			32.4138	201	32.4138	160	32.414	59
			32.4342	167	32.4342	185	32.4344	52
			32.4546	166	32.4546	130	32.4548	65
			32.475	170	32.475	140	32.4752	52
			32.4955	146	32.4955	142	32.4957	44
			32.5159	129	32.5159	141	32.5161	37
			32.5363	142	32.5363	116	32.5365	65
			32.5567	150	32.5567	146	32.5569	50
			32.5771	144	32.5771	118	32.5773	61
			32.5975	113	32.5975	136	32.5977	56
			32.6179	149	32.6179	136	32.6181	45
			32.6383	124	32.6383	131	32.6385	50
			32.6588	110	32.6588	118	32.659	51
			32.6792	122	32.6792	113	32.6794	50
			32.6996	130	32.6996	129	32.6998	53
			32.72	116	32.72	110	32.7202	48
			32.7404	139	32.7404	122	32.7406	40
			32.7608	128	32.7608	130	32.761	52
			32.7812	135	32.7812	124	32.7814	50
			32.8016	121	32.8016	104	32.8018	57
			32.8221	138	32.8221	127	32.8223	60
			32.8425	129	32.8425	143	32.8427	49
			32.8629	141	32.8629	133	32.8631	48
			32.8833	147	32.8833	134	32.8835	49
			32.9037	145	32.9037	133	32.9039	38
			32.9241	126	32.9241	152	32.9243	58
			32.9445	144	32.9445	150	32.9447	41
			32.9649	154	32.9649	144	32.9651	49
			32.9854	139	32.9854	206	32.9856	57
			33.0058	149	33.0058	171	33.006	51
			33.0262	168	33.0262	168	33.0264	49
			33.0466	183	33.0466	181	33.0468	53
			33.067	211	33.067	212	33.0672	64
			33.0874	198	33.0874	194	33.0876	62
			33.1078	235	33.1078	193	33.108	61
			33.1282	288	33.1282	215	33.1284	77
			33.1486	297	33.1486	208	33.1489	70
			33.1691	346	33.1691	222	33.1693	57
			33.1895	314	33.1895	213	33.1897	74
			33.2099	328	33.2099	193	33.2101	54
			33.2303	257	33.2303	190	33.2305	57
			33.2507	254	33.2507	199	33.2509	53
			33.2711	267	33.2711	194	33.2713	57
			33.2915	233	33.2915	185	33.2917	64
			33.3119	214	33.3119	166	33.3122	38
			33.3324	204	33.3324	157	33.3326	58
			33.3528	198	33.3528	160	33.353	62
			33.3732	179	33.3732	157	33.3734	40
			33.3936	152	33.3936	123	33.3938	49
			33.414	168	33.414	119	33.4142	57
			33.4344	136	33.4344	115	33.4346	43
			33.4548	132	33.4548	133	33.455	60
			33.4752	132	33.4752	127	33.4755	52
			33.4957	128	33.4957	118	33.4959	50
			33.5161	127	33.5161	115	33.5163	47
			33.5365	136	33.5365	105	33.5367	60
			33.5569	118	33.5569	145	33.5571	43
			33.5773	123	33.5773	121	33.5775	47
			33.5977	121	33.5977	115	33.5979	42
			33.6181	88	33.6181	112	33.6183	44
			33.6385	124	33.6385	104	33.6388	50
			33.659	144	33.659	120	33.6592	43
			33.6794	107	33.6794	110	33.6796	46
			33.6998	127	33.6998	102	33.7	47
			33.7202	127	33.7202	109	33.7204	38
			33.7406	97	33.7406	127	33.7408	58
			33.761	127	33.761	109	33.7612	63
			33.7814	115	33.7814	110	33.7816	46
			33.8018	115	33.8018	119	33.8021	41
			33.8223	147	33.8223	110	33.8225	45
			33.8427	125	33.8427	112	33.8429	48
			33.8631	112	33.8631	118	33.8633	47
			33.8835	93	33.8835	107	33.8837	56
			33.9039	111	33.9039	110	33.9041	64
			33.9243	95	33.9243	96	33.9245	47
			33.9447	121	33.9447	108	33.9449	40
			33.9651	104	33.9651	127	33.9654	40
			33.9856	121	33.9856	122	33.9858	41
			34.006	111	34.006	110	34.0062	54
			34.0264	112	34.0264	119	34.0266	57
			34.0468	96	34.0468	116	34.047	49
			34.0672	108	34.0672	103	34.0674	36
			34.0876	120	34.0876	102	34.0878	50
			34.108	101	34.108	116	34.1082	51
			34.1284	95	34.1284	106	34.1286	40
			34.1489	91	34.1489	104	34.1491	52
			34.1693	121	34.1693	106	34.1695	45
			34.1897	107	34.1897	110	34.1899	44
			34.2101	121	34.2101	102	34.2103	48
			34.2305	119	34.2305	129	34.2307	41
			34.2509	105	34.2509	117	34.2511	41
			34.2713	119	34.2713	106	34.2715	47
			34.2917	104	34.2917	117	34.2919	49
			34.3122	121	34.3122	130	34.3124	56
			34.3326	114	34.3326	107	34.3328	49
			34.353	119	34.353	131	34.3532	43
			34.3734	125	34.3734	119	34.3736	48
			34.3938	107	34.3938	127	34.394	39
			34.4142	109	34.4142	125	34.4144	36
			34.4346	131	34.4346	113	34.4348	55
			34.455	139	34.455	143	34.4552	55
			34.4755	151	34.4755	134	34.4757	44
			34.4959	125	34.4959	137	34.4961	40
			34.5163	158	34.5163	129	34.5165	55
			34.5367	151	34.5367	117	34.5369	55
			34.5571	164	34.5571	150	34.5573	46
			34.5775	174	34.5775	131	34.5777	33
			34.5979	175	34.5979	133	34.5981	44
			34.6183	150	34.6183	129	34.6185	43
			34.6388	171	34.6388	133	34.639	45
			34.6592	172	34.6592	126	34.6594	60
			34.6796	157	34.6796	141	34.6798	59
			34.7	154	34.7	129	34.7002	43
			34.7204	176	34.7204	140	34.7206	43
			34.7408	159	34.7408	113	34.741	55
			34.7612	140	34.7612	104	34.7614	55
			34.7816	130	34.7816	143	34.7818	34
			34.8021	95	34.8021	125	34.8023	52
			34.8225	98	34.8225	136	34.8227	59
			34.8429	136	34.8429	122	34.8431	46
			34.8633	126	34.8633	129	34.8635	39
			34.8837	118	34.8837	109	34.8839	53
			34.9041	113	34.9041	124	34.9043	52
			34.9245	93	34.9245	116	34.9247	53
			34.9449	124	34.9449	120	34.9451	55
			34.9654	122	34.9654	112	34.9656	41
			34.9858	102	34.9858	122	34.986	45
			35.0062	110	35.0062	108	35.0064	52
			35.0266	111	35.0266	119	35.0268	63
			35.047	116	35.047	124	35.0472	42
			35.0674	109	35.0674	115	35.0676	54
			35.0878	113	35.0878	124	35.088	41
			35.1082	109	35.1082	114	35.1084	39
			35.1286	104	35.1286	129	35.1289	49
			35.1491	111	35.1491	114	35.1493	53
			35.1695	118	35.1695	113	35.1697	52
			35.1899	114	35.1899	118	35.1901	52
			35.2103	119	35.2103	104	35.2105	39
			35.2307	112	35.2307	114	35.2309	60
			35.2511	128	35.2511	113	35.2513	59
			35.2715	98	35.2715	129	35.2717	60
			35.2919	113	35.2919	117	35.2922	45
			35.3124	144	35.3124	135	35.3126	45
			35.3328	97	35.3328	105	35.333	44
			35.3532	126	35.3532	128	35.3534	41
			35.3736	120	35.3736	161	35.3738	38
			35.394	136	35.394	134	35.3942	51
			35.4144	127	35.4144	148	35.4146	43
			35.4348	133	35.4348	151	35.435	53
			35.4552	121	35.4552	141	35.4555	43
			35.4757	132	35.4757	156	35.4759	50
			35.4961	147	35.4961	160	35.4963	35
			35.5165	156	35.5165	140	35.5167	52
			35.5369	150	35.5369	171	35.5371	56
			35.5573	183	35.5573	178	35.5575	59
			35.5777	206	35.5777	195	35.5779	50
			35.5981	212	35.5981	180	35.5983	65
			35.6185	246	35.6185	209	35.6188	63
			35.639	249	35.639	174	35.6392	63
			35.6594	297	35.6594	175	35.6596	70
			35.6798	269	35.6798	198	35.68	62
			35.7002	268	35.7002	177	35.7004	77
			35.7206	304	35.7206	208	35.7208	50
			35.741	277	35.741	164	35.7412	44
			35.7614	270	35.7614	157	35.7616	57
			35.7818	246	35.7818	187	35.7821	54
			35.8023	250	35.8023	170	35.8025	58
			35.8227	209	35.8227	143	35.8229	52
			35.8431	209	35.8431	165	35.8433	58
			35.8635	177	35.8635	151	35.8637	37
			35.8839	147	35.8839	141	35.8841	58
			35.9043	135	35.9043	122	35.9045	50
			35.9247	142	35.9247	123	35.9249	49
			35.9451	142	35.9451	114	35.9453	60
			35.9656	135	35.9656	146	35.9658	52
			35.986	129	35.986	110	35.9862	39
			36.0064	108	36.0064	120	36.0066	62
			36.0268	108	36.0268	132	36.027	62
			36.0472	122	36.0472	125	36.0474	42
			36.0676	133	36.0676	113	36.0678	44
			36.088	121	36.088	123	36.0882	41
			36.1084	112	36.1084	115	36.1086	52
			36.1289	120	36.1289	100	36.1291	49
			36.1493	114	36.1493	83	36.1495	48
			36.1697	98	36.1697	103	36.1699	46
			36.1901	101	36.1901	94	36.1903	61
			36.2105	96	36.2105	89	36.2107	51
			36.2309	106	36.2309	96	36.2311	46
			36.2513	106	36.2513	81	36.2515	65
			36.2717	107	36.2717	105	36.2719	41
			36.2922	95	36.2922	86	36.2924	48
			36.3126	103	36.3126	82	36.3128	36
			36.333	81	36.333	91	36.3332	50
			36.3534	90	36.3534	93	36.3536	50
			36.3738	98	36.3738	104	36.374	31
			36.3942	93	36.3942	90	36.3944	48
			36.4146	117	36.4146	114	36.4148	48
			36.435	107	36.435	93	36.4352	39
			36.4555	101	36.4555	99	36.4557	39
			36.4759	101	36.4759	122	36.4761	54
			36.4963	95	36.4963	106	36.4965	39
			36.5167	106	36.5167	111	36.5169	41
			36.5371	88	36.5371	94	36.5373	45
			36.5575	112	36.5575	100	36.5577	47
			36.5779	113	36.5779	102	36.5781	55
			36.5983	118	36.5983	106	36.5985	56
			36.6188	113	36.6188	91	36.619	47
			36.6392	104	36.6392	92	36.6394	53
			36.6596	107	36.6596	95	36.6598	35
			36.68	110	36.68	103	36.6802	64
			36.7004	105	36.7004	114	36.7006	55
			36.7208	120	36.7208	100	36.721	47
			36.7412	130	36.7412	94	36.7414	38
			36.7616	109	36.7616	109	36.7618	52
			36.7821	123	36.7821	101	36.7823	41
			36.8025	122	36.8025	114	36.8027	48
			36.8229	106	36.8229	91	36.8231	50
			36.8433	128	36.8433	107	36.8435	46
			36.8637	112	36.8637	99	36.8639	60
			36.8841	131	36.8841	110	36.8843	55
			36.9045	116	36.9045	101	36.9047	55
			36.9249	125	36.9249	100	36.9251	52
			36.9453	116	36.9453	103	36.9456	49
			36.9658	100	36.9658	94	36.966	40
			36.9862	121	36.9862	88	36.9864	44
			37.0066	104	37.0066	93	37.0068	50
			37.027	99	37.027	104	37.0272	42
			37.0474	87	37.0474	96	37.0476	45
			37.0678	102	37.0678	82	37.068	39
			37.0882	86	37.0882	102	37.0884	55
			37.1086	93	37.1086	95	37.1089	44
			37.1291	93	37.1291	103	37.1293	61
			37.1495	106	37.1495	103	37.1497	50
			37.1699	102	37.1699	122	37.1701	55
			37.1903	116	37.1903	107	37.1905	51
			37.2107	100	37.2107	120	37.2109	44
			37.2311	102	37.2311	97	37.2313	58
			37.2515	88	37.2515	106	37.2517	52
			37.2719	107	37.2719	130	37.2722	53
			37.2924	97	37.2924	123	37.2926	56
			37.3128	113	37.3128	135	37.313	52
			37.3332	128	37.3332	118	37.3334	41
			37.3536	111	37.3536	125	37.3538	55
			37.374	119	37.374	150	37.3742	56
			37.3944	159	37.3944	149	37.3946	46
			37.4148	149	37.4148	137	37.415	62
			37.4352	148	37.4352	161	37.4355	57
			37.4557	173	37.4557	158	37.4559	45
			37.4761	211	37.4761	156	37.4763	58
			37.4965	180	37.4965	147	37.4967	54
			37.5169	222	37.5169	154	37.5171	74
			37.5373	240	37.5373	164	37.5375	41
			37.5577	237	37.5577	156	37.5579	62
			37.5781	229	37.5781	153	37.5783	58
			37.5985	237	37.5985	147	37.5988	54
			37.619	206	37.619	141	37.6192	54
			37.6394	205	37.6394	147	37.6396	44
			37.6598	163	37.6598	121	37.66	58
			37.6802	186	37.6802	117	37.6804	51
			37.7006	160	37.7006	131	37.7008	50
			37.721	152	37.721	116	37.7212	45
			37.7414	116	37.7414	108	37.7416	45
			37.7618	127	37.7618	126	37.762	50
			37.7823	101	37.7823	110	37.7825	49
			37.8027	108	37.8027	122	37.8029	50
			37.8231	108	37.8231	104	37.8233	48
			37.8435	103	37.8435	86	37.8437	43
			37.8639	98	37.8639	111	37.8641	34
			37.8843	93	37.8843	93	37.8845	44
			37.9047	106	37.9047	96	37.9049	50
			37.9251	105	37.9251	86	37.9253	39
			37.9456	107	37.9456	88	37.9458	42
			37.966	99	37.966	113	37.9662	37
			37.9864	100	37.9864	106	37.9866	51
			38.0068	86	38.0068	103	38.007	47
			38.0272	102	38.0272	106	38.0274	49
			38.0476	97	38.0476	91	38.0478	48
			38.068	85	38.068	69	38.0682	49
			38.0884	107	38.0884	92	38.0886	48
			38.1089	103	38.1089	101	38.1091	39
			38.1293	100	38.1293	90	38.1295	46
			38.1497	107	38.1497	82	38.1499	63
			38.1701	80	38.1701	96	38.1703	32
			38.1905	87	38.1905	91	38.1907	58
			38.2109	73	38.2109	113	38.2111	41
			38.2313	83	38.2313	100	38.2315	43
			38.2517	86	38.2517	107	38.2519	49
			38.2722	103	38.2722	95	38.2724	52
			38.2926	85	38.2926	94	38.2928	44
			38.313	106	38.313	90	38.3132	57
			38.3334	94	38.3334	96	38.3336	51
			38.3538	82	38.3538	105	38.354	35
			38.3742	84	38.3742	109	38.3744	50
			38.3946	90	38.3946	83	38.3948	42
			38.415	83	38.415	95	38.4152	48
			38.4355	89	38.4355	96	38.4357	41
			38.4559	95	38.4559	87	38.4561	49
			38.4763	96	38.4763	79	38.4765	50
			38.4967	90	38.4967	85	38.4969	46
			38.5171	99	38.5171	100	38.5173	63
			38.5375	79	38.5375	84	38.5377	44
			38.5579	91	38.5579	82	38.5581	48
			38.5783	98	38.5783	74	38.5785	55
			38.5988	86	38.5988	101	38.599	56
			38.6192	82	38.6192	114	38.6194	53
			38.6396	99	38.6396	102	38.6398	55
			38.66	85	38.66	110	38.6602	54
			38.6804	93	38.6804	87	38.6806	53
			38.7008	90	38.7008	92	38.701	50
			38.7212	97	38.7212	83	38.7214	56
			38.7416	106	38.7416	75	38.7418	43
			38.762	84	38.762	91	38.7623	56
			38.7825	95	38.7825	112	38.7827	47
			38.8029	80	38.8029	102	38.8031	51
			38.8233	93	38.8233	90	38.8235	38
			38.8437	102	38.8437	101	38.8439	37
			38.8641	111	38.8641	89	38.8643	40
			38.8845	101	38.8845	73	38.8847	42
			38.9049	92	38.9049	91	38.9051	45
			38.9253	87	38.9253	105	38.9256	48
			38.9458	95	38.9458	93	38.946	49
			38.9662	91	38.9662	100	38.9664	53
			38.9866	76	38.9866	97	38.9868	58
			39.007	105	39.007	91	39.0072	46
			39.0274	97	39.0274	87	39.0276	36
			39.0478	99	39.0478	98	39.048	43
			39.0682	90	39.0682	98	39.0684	56
			39.0886	101	39.0886	85	39.0889	53
			39.1091	104	39.1091	100	39.1093	36
			39.1295	96	39.1295	77	39.1297	53
			39.1499	83	39.1499	106	39.1501	49
			39.1703	111	39.1703	88	39.1705	45
			39.1907	98	39.1907	93	39.1909	50
			39.2111	103	39.2111	104	39.2113	47
			39.2315	87	39.2315	120	39.2317	36
			39.2519	100	39.2519	111	39.2522	60
			39.2724	97	39.2724	112	39.2726	36
			39.2928	107	39.2928	113	39.293	59
			39.3132	98	39.3132	114	39.3134	57
			39.3336	91	39.3336	123	39.3338	42
			39.354	121	39.354	107	39.3542	47
			39.3744	124	39.3744	115	39.3746	53
			39.3948	106	39.3948	124	39.395	49
			39.4152	109	39.4152	128	39.4155	65
			39.4357	121	39.4357	134	39.4359	61
			39.4561	136	39.4561	138	39.4563	53
			39.4765	173	39.4765	146	39.4767	59
			39.4969	149	39.4969	149	39.4971	47
			39.5173	149	39.5173	140	39.5175	53
			39.5377	177	39.5377	129	39.5379	69
			39.5581	188	39.5581	139	39.5583	49
			39.5785	164	39.5785	161	39.5788	58
			39.599	167	39.599	151	39.5992	51
			39.6194	158	39.6194	140	39.6196	62
			39.6398	170	39.6398	132	39.64	47
			39.6602	165	39.6602	115	39.6604	52
			39.6806	155	39.6806	138	39.6808	56
			39.701	138	39.701	129	39.7012	52
			39.7214	115	39.7214	122	39.7216	30
			39.7418	122	39.7418	117	39.742	48
			39.7623	120	39.7623	105	39.7625	58
			39.7827	123	39.7827	127	39.7829	41
			39.8031	122	39.8031	105	39.8033	47
			39.8235	127	39.8235	99	39.8237	48
			39.8439	104	39.8439	111	39.8441	48
			39.8643	119	39.8643	107	39.8645	54
			39.8847	95	39.8847	88	39.8849	52
			39.9051	92	39.9051	99	39.9053	48
			39.9256	101	39.9256	109	39.9258	40
			39.946	89	39.946	98	39.9462	51
			39.9664	114	39.9664	103	39.9666	44
			39.9868	102	39.9868	105	39.987	50
			40.0072	101	40.0072	101	40.0074	57
			40.0276	105	40.0276	94	40.0278	52
			40.048	101	40.048	116	40.0482	55
			40.0684	107	40.0684	119	40.0686	54
			40.0889	101	40.0889	98	40.0891	38
			40.1093	82	40.1093	84	40.1095	50
			40.1297	94	40.1297	134	40.1299	47
			40.1501	91	40.1501	103	40.1503	42
			40.1705	102	40.1705	102	40.1707	57
			40.1909	105	40.1909	93	40.1911	42
			40.2113	86	40.2113	94	40.2115	50
			40.2317	111	40.2317	96	40.2319	47
			40.2522	92	40.2522	95	40.2524	52
			40.2726	93	40.2726	108	40.2728	43
			40.293	109	40.293	97	40.2932	67
			40.3134	98	40.3134	109	40.3136	47
			40.3338	96	40.3338	90	40.334	50
			40.3542	113	40.3542	99	40.3544	43
			40.3746	84	40.3746	97	40.3748	52
			40.395	93	40.395	97	40.3952	61
			40.4155	101	40.4155	133	40.4157	49
			40.4359	115	40.4359	124	40.4361	43
			40.4563	98	40.4563	102	40.4565	37
			40.4767	108	40.4767	100	40.4769	46
			40.4971	110	40.4971	101	40.4973	46
			40.5175	114	40.5175	130	40.5177	43
			40.5379	107	40.5379	103	40.5381	58
			40.5583	114	40.5583	104	40.5585	40
			40.5788	128	40.5788	127	40.579	41
			40.5992	148	40.5992	128	40.5994	58
			40.6196	128	40.6196	152	40.6198	65
			40.64	115	40.64	143	40.6402	64
			40.6604	152	40.6604	139	40.6606	69
			40.6808	149	40.6808	176	40.681	60
			40.7012	186	40.7012	158	40.7014	53
			40.7216	206	40.7216	151	40.7218	47
			40.742	188	40.742	163	40.7423	55
			40.7625	230	40.7625	166	40.7627	49
			40.7829	238	40.7829	177	40.7831	53
			40.8033	246	40.8033	160	40.8035	55
			40.8237	223	40.8237	146	40.8239	79
			40.8441	227	40.8441	145	40.8443	62
			40.8645	222	40.8645	141	40.8647	59
			40.8849	183	40.8849	159	40.8851	61
			40.9053	191	40.9053	129	40.9056	39
			40.9258	189	40.9258	134	40.926	41
			40.9462	164	40.9462	131	40.9464	49
			40.9666	135	40.9666	146	40.9668	48
			40.987	164	40.987	144	40.9872	60
			41.0074	117	41.0074	127	41.0076	52
			41.0278	139	41.0278	102	41.028	40
			41.0482	112	41.0482	125	41.0484	54
			41.0686	114	41.0686	122	41.0689	39
			41.0891	133	41.0891	120	41.0893	43
			41.1095	118	41.1095	120	41.1097	48
			41.1299	116	41.1299	104	41.1301	61
			41.1503	110	41.1503	103	41.1505	47
			41.1707	122	41.1707	111	41.1709	43
			41.1911	82	41.1911	121	41.1913	47
			41.2115	107	41.2115	98	41.2117	45
			41.2319	89	41.2319	109	41.2322	55
			41.2524	104	41.2524	119	41.2526	51
			41.2728	102	41.2728	111	41.273	47
			41.2932	103	41.2932	104	41.2934	61
			41.3136	105	41.3136	84	41.3138	52
			41.334	86	41.334	101	41.3342	49
			41.3544	99	41.3544	101	41.3546	51
			41.3748	96	41.3748	100	41.375	57
			41.3952	101	41.3952	113	41.3955	39
			41.4157	94	41.4157	102	41.4159	53
			41.4361	93	41.4361	104	41.4363	57
			41.4565	87	41.4565	109	41.4567	49
			41.4769	99	41.4769	87	41.4771	49
			41.4973	118	41.4973	81	41.4975	45
			41.5177	108	41.5177	112	41.5179	49
			41.5381	114	41.5381	100	41.5383	46
			41.5585	102	41.5585	85	41.5587	54
			41.579	95	41.579	95	41.5792	51
			41.5994	119	41.5994	114	41.5996	57
			41.6198	101	41.6198	94	41.62	49
			41.6402	108	41.6402	103	41.6404	37
			41.6606	85	41.6606	93	41.6608	44
			41.681	99	41.681	86	41.6812	64
			41.7014	106	41.7014	103	41.7016	34
			41.7218	81	41.7218	93	41.722	44
			41.7423	100	41.7423	84	41.7425	42
			41.7627	98	41.7627	72	41.7629	44
			41.7831	105	41.7831	103	41.7833	51
			41.8035	89	41.8035	122	41.8037	50
			41.8239	99	41.8239	108	41.8241	57
			41.8443	101	41.8443	109	41.8445	47
			41.8647	82	41.8647	103	41.8649	59
			41.8851	89	41.8851	102	41.8853	55
			41.9056	78	41.9056	110	41.9058	55
			41.926	89	41.926	85	41.9262	48
			41.9464	100	41.9464	81	41.9466	46
			41.9668	84	41.9668	102	41.967	37
			41.9872	111	41.9872	100	41.9874	46
			42.0076	99	42.0076	92	42.0078	48
			42.028	92	42.028	106	42.0282	49
			42.0484	88	42.0484	94	42.0486	50
			42.0689	89	42.0689	93	42.0691	50
			42.0893	101	42.0893	112	42.0895	46
			42.1097	119	42.1097	92	42.1099	45
			42.1301	123	42.1301	91	42.1303	54
			42.1505	107	42.1505	98	42.1507	49
			42.1709	96	42.1709	105	42.1711	57
			42.1913	108	42.1913	87	42.1915	53
			42.2117	98	42.2117	112	42.2119	46
			42.2322	97	42.2322	94	42.2324	59
			42.2526	105	42.2526	107	42.2528	57
			42.273	113	42.273	108	42.2732	53
			42.2934	88	42.2934	102	42.2936	55
			42.3138	87	42.3138	97	42.314	49
			42.3342	95	42.3342	125	42.3344	48
			42.3546	111	42.3546	110	42.3548	45
			42.375	96	42.375	83	42.3752	42
			42.3955	93	42.3955	89	42.3957	47
			42.4159	102	42.4159	100	42.4161	41
			42.4363	90	42.4363	104	42.4365	50
			42.4567	119	42.4567	110	42.4569	48
			42.4771	98	42.4771	96	42.4773	54
			42.4975	118	42.4975	108	42.4977	42
			42.5179	107	42.5179	84	42.5181	65
			42.5383	111	42.5383	87	42.5385	54
			42.5587	106	42.5587	101	42.559	34
			42.5792	110	42.5792	90	42.5794	52
			42.5996	114	42.5996	114	42.5998	47
			42.62	101	42.62	104	42.6202	54
			42.6404	114	42.6404	96	42.6406	53
			42.6608	101	42.6608	119	42.661	37
			42.6812	126	42.6812	122	42.6814	56
			42.7016	125	42.7016	117	42.7018	49
			42.722	133	42.722	114	42.7223	35
			42.7425	88	42.7425	107	42.7427	46
			42.7629	121	42.7629	117	42.7631	49
			42.7833	116	42.7833	131	42.7835	53
			42.8037	105	42.8037	95	42.8039	50
			42.8241	115	42.8241	110	42.8243	56
			42.8445	104	42.8445	110	42.8447	39
			42.8649	105	42.8649	119	42.8651	60
			42.8853	113	42.8853	113	42.8856	56
			42.9058	100	42.9058	125	42.906	59
			42.9262	116	42.9262	121	42.9264	50
			42.9466	104	42.9466	116	42.9468	55
			42.967	113	42.967	112	42.9672	55
			42.9874	116	42.9874	134	42.9876	45
			43.0078	100	43.0078	127	43.008	62
			43.0282	144	43.0282	111	43.0284	54
			43.0486	117	43.0486	139	43.0489	49
			43.0691	117	43.0691	120	43.0693	61
			43.0895	135	43.0895	152	43.0897	56
			43.1099	120	43.1099	153	43.1101	53
			43.1303	151	43.1303	148	43.1305	59
			43.1507	135	43.1507	154	43.1509	50
			43.1711	132	43.1711	177	43.1713	77
			43.1915	165	43.1915	181	43.1917	50
			43.2119	181	43.2119	172	43.2122	62
			43.2324	183	43.2324	158	43.2326	72
			43.2528	189	43.2528	178	43.253	64
			43.2732	222	43.2732	205	43.2734	61
			43.2936	263	43.2936	210	43.2938	90
			43.314	274	43.314	224	43.3142	73
			43.3344	289	43.3344	201	43.3346	73
			43.3548	314	43.3548	200	43.355	60
			43.3752	354	43.3752	209	43.3754	72
			43.3957	321	43.3957	224	43.3959	90
			43.4161	346	43.4161	224	43.4163	70
			43.4365	353	43.4365	262	43.4367	79
			43.4569	322	43.4569	235	43.4571	81
			43.4773	318	43.4773	237	43.4775	68
			43.4977	302	43.4977	230	43.4979	93
			43.5181	298	43.5181	220	43.5183	66
			43.5385	300	43.5385	200	43.5387	76
			43.559	311	43.559	235	43.5592	75
			43.5794	328	43.5794	217	43.5796	65
			43.5998	305	43.5998	202	43.6	71
			43.6202	289	43.6202	204	43.6204	71
			43.6406	265	43.6406	175	43.6408	66
			43.661	284	43.661	189	43.6612	62
			43.6814	252	43.6814	188	43.6816	63
			43.7018	275	43.7018	173	43.702	59
			43.7223	224	43.7223	152	43.7225	65
			43.7427	198	43.7427	157	43.7429	58
			43.7631	212	43.7631	148	43.7633	56
			43.7835	188	43.7835	158	43.7837	52
			43.8039	160	43.8039	138	43.8041	58
			43.8243	178	43.8243	139	43.8245	58
			43.8447	132	43.8447	132	43.8449	70
			43.8651	158	43.8651	159	43.8653	58
			43.8856	162	43.8856	102	43.8858	50
			43.906	134	43.906	121	43.9062	49
			43.9264	140	43.9264	113	43.9266	55
			43.9468	118	43.9468	118	43.947	56
			43.9672	124	43.9672	112	43.9674	44
			43.9876	149	43.9876	113	43.9878	58
			44.008	109	44.008	105	44.0082	59
			44.0284	138	44.0284	112	44.0286	59
			44.0489	120	44.0489	105	44.0491	43
			44.0693	110	44.0693	103	44.0695	65
			44.0897	124	44.0897	148	44.0899	54
			44.1101	101	44.1101	110	44.1103	54
			44.1305	112	44.1305	96	44.1307	50
			44.1509	129	44.1509	117	44.1511	58
			44.1713	103	44.1713	108	44.1715	59
			44.1917	111	44.1917	117	44.1919	44
			44.2122	112	44.2122	114	44.2124	60
			44.2326	133	44.2326	122	44.2328	57
			44.253	118	44.253	123	44.2532	49
			44.2734	125	44.2734	111	44.2736	59
			44.2938	141	44.2938	125	44.294	61
			44.3142	127	44.3142	141	44.3144	51
			44.3346	133	44.3346	145	44.3348	61
			44.355	137	44.355	126	44.3552	78
			44.3754	126	44.3754	135	44.3757	53
			44.3959	128	44.3959	130	44.3961	57
			44.4163	161	44.4163	133	44.4165	65
			44.4367	164	44.4367	147	44.4369	58
			44.4571	169	44.4571	180	44.4573	60
			44.4775	199	44.4775	163	44.4777	59
			44.4979	204	44.4979	150	44.4981	67
			44.5183	217	44.5183	159	44.5185	57
			44.5387	206	44.5387	133	44.539	50
			44.5592	215	44.5592	139	44.5594	47
			44.5796	208	44.5796	132	44.5798	56
			44.6	196	44.6	138	44.6002	66
			44.6204	174	44.6204	128	44.6206	63
			44.6408	171	44.6408	106	44.641	57
			44.6612	148	44.6612	117	44.6614	47
			44.6816	144	44.6816	135	44.6818	38
			44.702	133	44.702	134	44.7023	59
			44.7225	129	44.7225	129	44.7227	53
			44.7429	119	44.7429	108	44.7431	54
			44.7633	122	44.7633	117	44.7635	56
			44.7837	108	44.7837	122	44.7839	54
			44.8041	124	44.8041	128	44.8043	55
			44.8245	137	44.8245	107	44.8247	56
			44.8449	111	44.8449	89	44.8451	62
			44.8653	107	44.8653	103	44.8656	52
			44.8858	96	44.8858	116	44.886	65
			44.9062	98	44.9062	121	44.9064	67
			44.9266	113	44.9266	124	44.9268	68
			44.947	109	44.947	122	44.9472	56
			44.9674	112	44.9674	104	44.9676	59
			44.9878	127	44.9878	101	44.988	42
			45.0082	110	45.0082	121	45.0084	48
			45.0286	120	45.0286	131	45.0289	62
			45.0491	127	45.0491	121	45.0493	51
			45.0695	114	45.0695	119	45.0697	44
			45.0899	129	45.0899	105	45.0901	52
			45.1103	148	45.1103	105	45.1105	59
			45.1307	157	45.1307	108	45.1309	62
			45.1511	131	45.1511	152	45.1513	57
			45.1715	146	45.1715	104	45.1717	54
			45.1919	135	45.1919	118	45.1922	59
			45.2124	147	45.2124	136	45.2126	45
			45.2328	160	45.2328	122	45.233	62
			45.2532	139	45.2532	134	45.2534	66
			45.2736	128	45.2736	128	45.2738	66
			45.294	153	45.294	94	45.2942	75
			45.3144	129	45.3144	119	45.3146	53
			45.3348	149	45.3348	111	45.335	62
			45.3552	141	45.3552	113	45.3554	63
			45.3757	151	45.3757	108	45.3759	45
			45.3961	129	45.3961	98	45.3963	49
			45.4165	134	45.4165	124	45.4167	69
			45.4369	121	45.4369	101	45.4371	53
			45.4573	129	45.4573	101	45.4575	57
			45.4777	110	45.4777	124	45.4779	61
			45.4981	137	45.4981	98	45.4983	62
			45.5185	103	45.5185	109	45.5187	49
			45.539	100	45.539	103	45.5392	53
			45.5594	114	45.5594	101	45.5596	63
			45.5798	119	45.5798	103	45.58	51
			45.6002	95	45.6002	91	45.6004	77
			45.6206	80	45.6206	102	45.6208	55
			45.641	97	45.641	87	45.6412	52
			45.6614	100	45.6614	90	45.6616	53
			45.6818	102	45.6818	100	45.682	59
			45.7023	93	45.7023	85	45.7025	63
			45.7227	91	45.7227	93	45.7229	59
			45.7431	101	45.7431	90	45.7433	44
			45.7635	97	45.7635	75	45.7637	37
			45.7839	85	45.7839	91	45.7841	61
[truncated: 1,669 more rows]

## Sheet: Fig. 2
Fig. 2a	Bind energy/eV							Bind energy/eV						Bind energy/eV							Fig. 2b	Bind energy/eV								Bind energy/eV									Fig. 2c	Velocity/mm·s-1			Velocity/mm·s-1				Fig. 2d	Energy/eV
	190.54	986.9	996.993	983.9	989.21	991.683	-10.0927	190.94	1139.74	1147.05	1137.74	1137.74	1147.05	191.12	954.15	953.15	953.15	953.15	953.15			742.75	7005	7031.36	7005	7005	7022.6	7005.42	7013.34	742.72	5326.67	5349.05	5326.67	5337.89	5336.42	5328.09	5326.67			-9.9277	1	0.99972	-9.9277	1	0.99718			6917.11	0.00166
	190.44	1034.93	994.414	980.897	986.344	988.968	40.5156	190.84	1211.79	1145.38	1135.74	1135.74	1145.38	191.02	934.5	952.148	952.148	952.148	952.148			742.65	7135	7031.67	7005	7005	7022.8	7005.48	7013.4	742.62	5320	5349.35	5326.67	5338.02	5336.58	5328.1	5326.67			-9.88842	1	0.99972	-9.88842	1	0.99718			6922.11	0.00155
	190.34	997.82	991.802	977.837	983.427	986.212	6.01825	190.74	1207.42	1143.61	1133.62	1133.62	1143.61	190.92	945.41	951.182	951.182	951.182	951.182			742.55	7023.33	7031.45	7004.45	7004.45	7022.46	7004.98	7012.91	742.52	5466.67	5349.69	5326.7	5338.17	5336.77	5328.13	5326.7			-9.84914	0.99903	0.99972	-9.84914	0.9966	0.99718			6927.09	0.00143
	190.24	986.9	989.249	974.816	980.553	983.512	-2.34937	190.64	1080.79	1141.87	1131.51	1131.51	1141.87	190.82	890.83	950.194	950.194	950.194	950.194			742.45	7208.33	7031.71	7004.37	7004.37	7022.59	7004.97	7012.9	742.42	5475	5349.43	5326.13	5337.73	5336.38	5327.58	5326.13			-9.80986	1.00157	0.99972	-9.80986	0.99764	0.99718			6932.08	0.0013
	190.14	986.9	986.731	971.802	977.694	980.839	0.16937	190.54	1141.92	1140.33	1129.59	1129.59	1140.33	190.72	943.23	949.309	949.309	949.309	949.309			742.35	7120	7031.19	7003.51	7003.51	7021.94	7004.18	7012.1	742.32	5413.33	5349.15	5325.53	5337.27	5335.96	5326.99	5325.53			-9.77058	0.99788	0.99972	-9.77058	0.99835	0.99718			6937.1	0.00117
	190.04	965.07	984.235	968.786	974.838	978.183	-19.1649	190.44	1179.04	1138.72	1127.57	1127.57	1138.72	190.62	971.62	948.321	948.321	948.321	948.321			742.25	7060	7031.06	7003.02	7003.02	7021.66	7003.76	7011.67	742.22	5256.67	5349.12	5325.18	5337.05	5335.79	5326.64	5325.18			-9.7313	1.00021	0.99972	-9.7313	0.99672	0.99718			6942.1	0.00101
	189.94	993.45	981.788	965.79	972.009	975.569	11.6617	190.34	1137.55	1137.08	1125.49	1125.49	1137.08	190.52	947.6	947.275	947.275	947.275	947.275			742.15	6936.67	7031.19	7002.78	7002.78	7021.64	7003.61	7011.49	742.12	5466.67	5349.73	5325.45	5337.46	5336.25	5326.93	5325.45			-9.69202	0.99957	0.99972	-9.69202	0.99765	0.99718			6947.1	0.000897075
	189.84	936.68	979.338	962.76	969.153	972.945	-42.6581	190.24	1144.1	1135.52	1123.47	1123.47	1135.52	190.42	903.93	946.275	946.275	946.275	946.275			742.05	7065	7031.86	7003.06	7003.06	7022.14	7003.99	7011.84	742.02	5330	5349.5	5324.88	5337.03	5335.87	5326.37	5324.88			-9.65274	0.99558	0.99972	-9.65274	0.99529	0.99718			6952.08	0.000832178
	189.74	914.85	976.98	959.788	966.363	970.405	-62.1296	190.14	1122.27	1133.98	1121.44	1121.44	1133.98	190.32	903.93	945.357	945.357	945.357	945.357			741.95	6991.67	7032	7002.8	7002.8	7022.11	7003.83	7011.65	741.92	5226.67	5349.82	5324.86	5337.15	5336.05	5326.36	5324.86			-9.61346	0.99869	0.99972	-9.61346	0.99893	0.99718			6957.09	0.00061804
	189.64	958.52	974.678	956.837	963.601	967.914	-16.1577	190.04	1131	1132.49	1119.44	1119.44	1132.49	190.22	886.46	944.438	944.438	944.438	944.438			741.85	6918.33	7032.46	7002.84	7002.84	7022.39	7003.99	7011.76	741.82	5378.33	5350.57	5325.26	5337.69	5336.64	5326.76	5325.26			-9.57418	1.00042	0.99972	-9.57418	0.99854	0.99718			6962.07	0.000503879
	189.54	951.97	972.363	953.836	960.797	965.402	-20.3931	189.94	1115.72	1131.03	1117.42	1117.42	1131.03	190.12	982.53	943.55	943.55	943.55	943.55			741.75	7001.67	7033.25	7003.2	7003.2	7022.98	7004.48	7012.19	741.72	5381.67	5350.72	5325.05	5337.62	5336.63	5326.56	5325.05			-9.5349	0.99958	0.99972	-9.5349	0.99717	0.99718			6967.08	0.00038308
	189.44	925.76	970.094	950.838	958.005	962.926	-44.334	189.84	1133.19	1129.62	1115.43	1115.43	1129.62	190.02	873.36	942.475	942.475	942.475	942.475			741.65	7216.67	7033.71	7003.2	7003.2	7023.23	7004.63	7012.26	741.62	5371.67	5350.86	5324.82	5337.54	5336.62	5326.34	5324.82			-9.49562	1.00033	0.99971	-9.49562	0.99706	0.99718			6972.09	0.000308585
	189.34	980.35	967.896	947.865	955.248	960.513	12.4542	189.74	1144.1	1128.21	1113.4	1113.4	1128.21	189.92	862.45	941.609	941.609	941.609	941.609			741.55	7140	7033.27	7002.3	7002.3	7022.57	7003.88	7011.43	741.52	5300	5351.05	5324.63	5337.5	5336.64	5326.16	5324.63			-9.45634	0.9984	0.99971	-9.45634	0.99721	0.99718			6977.09	0.000203887
	189.24	986.9	965.683	944.83	952.438	958.075	21.2167	189.64	1165.94	1126.83	1111.36	1111.36	1126.83	189.82	888.65	940.763	940.763	940.763	940.763			741.45	6858.33	7033.18	7001.72	7001.72	7022.24	7003.47	7010.92	741.42	5371.67	5351.54	5324.73	5337.76	5336.97	5326.27	5324.73			-9.41706	1.00152	0.99971	-9.41706	0.99797	0.99718			6982.08	0.000149445
	189.14	1026.2	963.514	941.783	949.628	955.67	62.6859	189.54	1146.29	1125.46	1109.27	1109.27	1125.46	189.72	1028.38	939.864	939.864	939.864	939.864			741.35	6863.33	7034.3	7002.33	7002.33	7023.1	7004.26	7011.6	741.32	5403.33	5351.75	5324.54	5337.72	5337.01	5326.09	5324.54			-9.37778	0.99907	0.99971	-9.37778	0.99713	0.99718			6987.09	3.71761e-05
	189.04	995.63	961.357	938.691	946.782	953.265	34.2733	189.44	1078.6	1124.16	1107.22	1107.22	1124.16	189.62	927.95	938.692	938.692	938.692	938.692			741.25	6796.67	7035.43	7002.91	7002.91	7023.94	7005.06	7012.25	741.22	5208.33	5351.83	5324.22	5337.56	5336.92	5325.78	5324.22			-9.3385	1.00146	0.99971	-9.3385	0.99735	0.99718			6992.08	-2.47525e-05
	188.94	949.78	959.293	935.628	943.979	950.943	-9.513	189.34	1213.97	1123.02	1105.26	1105.26	1123.02	189.52	864.63	937.713	937.713	937.713	937.713			741.15	7133.33	7036.86	7003.79	7003.79	7025.08	7006.15	7013.2	741.12	5366.67	5352.72	5324.69	5338.19	5337.63	5326.26	5324.69			-9.29922	1.00064	0.99971	-9.29922	0.99681	0.99718			6997.08	-9.61961e-05
	188.84	917.03	957.346	932.613	941.234	948.725	-40.3163	189.24	1179.04	1121.73	1103.1	1103.1	1121.73	189.42	906.11	936.855	936.855	936.855	936.855			741.05	6986.67	7036.9	7003.24	7003.24	7024.8	7005.85	7012.73	741.02	5395	5352.97	5324.52	5338.19	5337.71	5326.1	5324.52			-9.25994	0.99757	0.99971	-9.25994	0.99668	0.99718			7002.08	-0.000167894
	188.74	912.66	955.509	929.63	938.536	946.602	-42.8487	189.14	1128.82	1120.56	1100.98	1100.98	1120.56	189.32	912.66	935.914	935.914	935.914	935.914			740.95	6903.33	7037.58	7003.31	7003.31	7025.14	7006.19	7012.87	740.92	5405	5353.12	5324.23	5338.07	5337.68	5325.83	5324.23			-9.22066	0.99848	0.99971	-9.22066	0.99709	0.99718			7007.08	-0.00018089
	188.64	912.66	953.757	926.649	935.854	944.552	-41.0971	189.04	1141.92	1119.53	1098.94	1098.94	1119.53	189.22	899.56	934.96	934.96	934.96	934.96			740.85	6863.33	7038.65	7003.73	7003.73	7025.85	7006.9	7013.37	740.82	5323.33	5353.24	5323.91	5337.92	5337.62	5325.52	5323.91			-9.18138	1.00029	0.99971	-9.18138	0.99572	0.99718			7012.09	-0.000253821
	188.54	893.01	952.095	923.664	933.183	942.576	-59.0851	188.94	1198.69	1118.56	1096.88	1096.88	1118.56	189.12	980.35	934.028	934.028	934.028	934.028			740.75	7146.67	7039.92	7004.32	7004.32	7026.72	7007.81	7014.04	740.72	5445	5353.69	5323.91	5338.1	5337.89	5325.53	5323.91			-9.1421	1.00126	0.99971	-9.1421	0.9967	0.99718			7017.1	-0.000268479
	188.44	917.03	950.554	920.697	930.548	940.704	-33.5241	188.84	1198.69	1117.58	1094.72	1094.72	1117.58	189.02	938.86	932.938	932.938	932.938	932.938			740.65	7011.67	7040.03	7003.72	7003.72	7026.41	7007.55	7013.51	740.62	5513.33	5353.67	5323.42	5337.78	5337.68	5325.05	5323.42			-9.10282	0.99826	0.99971	-9.10282	0.99937	0.99718			7022.09	-0.000311967
	188.34	967.25	949.098	917.702	927.899	938.9	18.1521	188.74	1198.69	1116.7	1092.57	1092.57	1116.7	188.92	919.21	931.927	931.927	931.927	931.927			740.55	7071.67	7040.74	7003.69	7003.69	7026.67	7007.89	7013.56	740.52	5283.33	5353.38	5322.65	5337.2	5337.19	5324.3	5322.65			-9.06354	1.00113	0.99971	-9.06354	0.99784	0.99718			7027.1	-0.000328313
	188.24	903.93	947.71	914.647	925.212	937.145	-43.78	188.64	1150.66	1115.93	1090.41	1090.41	1115.93	188.82	908.3	930.952	930.952	930.952	930.952			740.45	6905	7041.24	7003.4	7003.4	7026.68	7008.01	7013.35	740.42	5308.33	5354.03	5322.81	5337.54	5337.65	5324.47	5322.81			-9.02426	0.99731	0.99971	-9.02426	0.99687	0.99718			7032.09	-0.000385604
	188.14	949.78	946.53	911.659	922.61	935.579	3.2497	188.54	1207.42	1115.35	1088.32	1088.32	1115.35	188.72	919.21	929.996	929.996	929.996	929.996			740.35	7041.67	7042.48	7003.82	7003.82	7027.41	7008.86	7013.85	740.32	5281.67	5354.59	5322.87	5337.79	5338.01	5324.54	5322.87			-8.98498	1.00033	0.99971	-8.98498	0.99867	0.99718			7037.1	-0.000388308
	188.04	941.05	945.457	908.617	919.977	934.097	-4.40662	188.44	1131	1114.81	1086.14	1086.14	1114.81	188.62	947.6	929.016	929.016	929.016	929.016			740.25	7006.67	7043.19	7003.66	7003.66	7027.56	7009.18	7013.77	740.22	5405	5355.27	5323.04	5338.15	5338.48	5324.72	5323.04			-8.9457	1.0007	0.99971	-8.9457	0.99677	0.99718			7042.08	-0.000356918
	187.94	947.6	944.569	905.582	917.373	932.778	3.0307	188.34	1089.52	1114.54	1084.07	1084.07	1114.54	188.52	890.83	927.981	927.981	927.981	927.981			740.15	7061.67	7044.09	7003.65	7003.65	7027.86	7009.67	7013.84	740.12	5441.67	5355.46	5322.71	5338.01	5338.47	5324.4	5322.71			-8.90642	0.99845	0.99971	-8.90642	0.99538	0.99718			7047.09	-0.000314455
	187.84	886.46	943.879	902.535	914.783	931.632	-57.419	188.24	1056.77	1114.5	1082.07	1082.07	1114.5	188.42	962.88	927.053	927.053	927.053	927.053			740.05	7081.67	7044.8	7003.4	7003.4	7027.94	7009.98	7013.68	740.02	5463.33	5355.52	5322.23	5337.73	5338.32	5323.93	5322.23			-8.86714	0.9988	0.99971	-8.86714	0.99744	0.99718			7052.09	-0.000276111
	187.74	834.06	943.495	899.553	912.284	930.764	-109.435	188.14	1098.25	1114.71	1080.1	1080.1	1114.71	188.32	871.18	925.983	925.983	925.983	925.983			739.95	7093.33	7045.48	7003.07	7003.07	7027.95	7010.25	7013.43	739.92	5495	5355.51	5321.66	5337.36	5338.09	5323.37	5321.66			-8.82786	0.99926	0.99971	-8.82786	0.99713	0.99718			7057.1	-0.000169391
	187.64	866.81	943.457	896.625	909.868	930.215	-76.6474	188.04	1063.32	1115.08	1078.08	1078.08	1115.08	188.22	906.11	925.09	925.09	925.09	925.09			739.85	7181.67	7046.17	7002.69	7002.69	7027.9	7010.51	7013.14	739.82	5445	5355.38	5320.96	5336.87	5337.74	5322.68	5320.96			-8.78858	1.00226	0.99971	-8.78858	0.99814	0.99718			7062.09	-8.61533e-05
	187.54	820.96	943.751	893.658	907.444	929.964	-122.791	187.94	1078.6	1115.77	1076.1	1076.1	1115.77	188.12	925.76	924.128	924.126	924.126	924.128			739.75	7071.67	7046.53	7001.93	7001.93	7027.49	7010.44	7012.47	739.72	5383.33	5355.46	5320.46	5336.58	5337.59	5322.19	5320.46			-8.7493	1.00075	0.99971	-8.7493	0.99577	0.99718			7067.09	6.90612e-05
	187.44	838.43	944.585	890.737	905.101	930.221	-106.154	187.84	1089.52	1116.76	1074.1	1074.1	1116.76	188.02	899.56	923.128	923.123	923.123	923.128			739.65	7190	7047.42	7001.64	7001.64	7027.55	7010.89	7012.26	739.62	5328.33	5355.8	5320.2	5336.54	5337.71	5321.95	5320.2			-8.71002	1.00256	0.99971	-8.71002	0.99947	0.99718			7072.1	0.00033626
	187.34	851.53	946.099	887.795	902.773	931.12	-94.5688	187.74	1096.07	1118.17	1072.07	1072.07	1118.17	187.92	914.85	922.183	922.169	922.169	922.183			739.55	7050	7047.86	7000.84	7000.84	7027.11	7010.88	7011.55	739.52	5345	5356.38	5320.17	5336.73	5338.06	5321.93	5320.17			-8.67074	0.99764	0.99971	-8.67074	0.99548	0.99718			7077.09	0.000584484
	187.24	908.3	948.65	884.835	900.467	933.017	-40.3497	187.64	1043.67	1120.15	1070.04	1070.04	1120.15	187.82	810.04	921.223	921.183	921.183	921.223			739.45	6913.33	7048.96	7000.64	7000.64	7027.27	7011.52	7011.43	739.42	5465	5356.91	5320.07	5336.85	5338.35	5321.85	5320.07			-8.63146	0.99883	0.99971	-8.63146	0.9984	0.99718			7082.1	0.00103
	187.14	844.98	952.783	881.809	898.139	936.452	-107.803	187.54	1000	1123.03	1068.08	1068.08	1123.03	187.72	814.41	920.501	920.399	920.399	920.501			739.35	7036.67	7050.71	7001	7001	7028.02	7012.8	7011.89	739.32	5306.67	5356.97	5319.48	5336.49	5338.17	5321.27	5319.48			-8.59218	0.99891	0.99971	-8.59218	0.99695	0.99718			7087.1	0.00167
	187.04	893.01	959.606	878.849	895.925	942.53	-66.5962	187.44	993.45	1127.22	1066.18	1066.18	1127.22	187.62	862.45	919.858	919.605	919.605	919.858			739.25	7110	7052	7000.85	7000.85	7028.25	7013.62	7011.83	739.22	5413.33	5357.69	5319.54	5336.78	5338.64	5321.34	5319.54			-8.5529	0.99895	0.99971	-8.5529	0.99742	0.99718			7092.1	0.0026
	186.94	871.18	970.553	875.834	893.707	952.68	-99.3733	187.34	1019.65	1133.34	1064.29	1064.29	1133.34	187.52	879.91	919.317	918.716	918.716	919.317			739.15	7068.33	7053.06	7000.39	7000.39	7028.18	7014.2	7011.47	739.12	5366.67	5357.99	5319.16	5336.64	5338.69	5320.97	5319.16			-8.51362	0.99905	0.99971	-8.51362	0.99678	0.99718			7097.1	0.0042
	186.84	899.56	988.109	872.839	891.566	969.381	-88.5485	187.24	1041.48	1142.41	1062.35	1062.35	1142.41	187.42	886.46	919.162	917.792	917.792	919.162			739.05	7236.67	7054.37	7000.1	7000.1	7028.29	7015.02	7011.27	739.02	5273.33	5358.49	5318.97	5336.69	5338.94	5320.79	5318.97			-8.47434	0.99921	0.99971	-8.47434	0.99717	0.99718			7098.25	0.00468
	186.74	908.3	1015.76	869.809	889.453	996.121	-107.465	187.14	1048.03	1156.15	1060.38	1060.38	1156.15	187.32	855.9	919.844	916.852	916.852	919.844			738.95	7048.33	7055.05	6999.1	6999.1	7027.7	7015.19	7010.37	738.92	5355	5359.4	5319.15	5337.12	5339.59	5320.99	5319.15			-8.43506	0.99821	0.99971	-8.43506	0.99585	0.99718			7099.45	0.00532
	186.64	1037.12	1058.57	866.767	887.395	1037.94	-21.4525	187.04	1050.22	1177.09	1058.4	1058.4	1177.09	187.22	864.63	922.229	915.971	915.971	922.229			738.85	6990	7056.6	6998.9	6998.9	7027.91	7016.23	7010.26	738.82	5371.67	5359.99	5319.01	5337.23	5339.92	5320.86	5319.01			-8.39578	0.99924	0.99971	-8.39578	0.99854	0.99718			7100.66	0.00604
	186.54	1102.62	1123.13	863.58	885.268	1101.44	-20.5116	186.94	1179.04	1208.88	1056.42	1056.42	1208.88	187.12	871.18	927.617	915.071	915.071	927.617			738.75	6770	7058.49	6998.94	6998.94	7028.37	7017.6	7010.39	738.72	5413.33	5360.54	5318.79	5337.27	5340.19	5320.66	5318.79			-8.3565	0.99596	0.99971	-8.3565	0.99601	0.99718			7101.85	0.00695
	186.44	1176.86	1218.02	860.318	883.149	1195.19	-41.1578	186.84	1189.96	1256.38	1054.23	1054.23	1256.38	187.02	875.55	938.256	914.156	914.156	938.256			738.65	7008.33	7061.4	6999.9	6999.9	7029.77	7019.97	7011.46	738.62	5435	5360.94	5318.41	5337.15	5340.31	5320.29	5318.41			-8.31722	1.00172	0.99971	-8.31722	0.99769	0.99718			7103.05	0.00805
	186.34	1340.61	1353.33	856.971	881.037	1329.27	-12.7203	186.74	1375.55	1326.36	1052.03	1052.03	1326.36	186.92	945.41	957.595	913.231	913.231	957.595			738.55	6916.67	7063.4	6999.87	6999.87	7030.18	7021.43	7011.52	738.52	5406.67	5361.27	5317.94	5336.95	5340.36	5319.84	5317.94			-8.27794	0.99988	0.99971	-8.27794	0.99573	0.99718			7104.25	0.00951
	186.24	1602.62	1539.88	853.441	878.842	1514.48	62.735	186.64	1484.72	1426.76	1049.54	1049.54	1426.76	186.82	971.62	990.414	912.168	912.168	990.414			738.45	7015	7065.88	7000.22	7000.22	7030.98	7023.35	7011.98	738.42	5458.33	5361.74	5317.58	5336.87	5340.54	5319.49	5317.58			-8.23866	0.99864	0.99971	-8.23866	0.99696	0.99718			7105.46	0.01158
	186.14	1853.71	1788.26	849.62	876.471	1761.41	65.4502	186.54	1740.17	1567.22	1046.89	1046.89	1567.22	186.72	1045.85	1043.3	911.053	911.053	1043.3			738.35	6990	7068.05	7000.15	7000.15	7031.39	7024.95	7012.02	738.32	5228.33	5362.02	5317.02	5336.58	5340.53	5318.94	5317.02			-8.19938	0.99859	0.99971	-8.19938	0.99564	0.99718			7106.65	0.01436
	186.04	2002.18	2106.99	845.519	873.946	2078.57	-104.813	186.44	1956.33	1757.65	1043.85	1043.85	1757.65	186.62	1126.64	1123.98	909.791	909.791	1123.98			738.25	7026.67	7070.42	7000.2	7000.2	7031.9	7026.75	7012.17	738.22	5420	5363.26	5317.37	5337.23	5341.46	5319.31	5317.37			-8.1601	0.99933	0.99971	-8.1601	0.99794	0.99717			7107.85	0.01875
	185.94	2454.15	2500.46	841.251	871.394	2470.32	-46.3098	186.34	2216.16	2007.9	1040.48	1040.48	2007.9	186.52	1283.84	1240.76	908.37	908.37	1240.76			738.15	6966.67	7072.75	7000.09	7000.09	7032.28	7028.49	7012.16	738.12	5440	5363.74	5316.96	5337.1	5341.64	5318.91	5316.96			-8.12082	1.00234	0.99971	-8.12082	0.99774	0.99717			7109.06	0.02665
	185.84	2930.13	2966.31	836.482	868.501	2934.29	-36.1758	186.24	2644.1	2325.5	1036.72	1036.72	2325.5	186.42	1421.4	1400.95	906.64	906.64	1400.95			738.05	6908.33	7075.44	7000.23	7000.23	7032.91	7030.57	7012.41	738.02	5411.67	5364.17	5316.46	5336.91	5341.76	5318.43	5316.46			-8.08154	0.99893	0.9997	-8.08154	0.99808	0.99717			7110.25	0.04563
	185.74	3445.41	3493.82	831.187	865.258	3459.75	-48.4114	186.14	2978.17	2714.08	1032.31	1032.31	2714.08	186.32	1620.09	1608.99	904.64	904.64	1608.99			737.95	7160	7078.49	7000.62	7000.62	7033.81	7033	7012.9	737.92	5330	5364.74	5316.08	5336.83	5342.01	5318.06	5316.08			-8.04226	0.99943	0.9997	-8.04226	0.99765	0.99717			7111.45	0.11603
	185.64	3945.41	4063.03	825.32	861.647	4026.71	-117.625	186.04	3318.78	3171.64	1027.39	1027.4	3171.63	186.22	1794.76	1864.01	902.25	902.25	1864.01			737.85	6995	7080.59	6999.94	6999.94	7033.66	7034.48	7012.34	737.82	5338.33	5365.67	5316.02	5337.08	5342.61	5318.02	5316.02			-8.00298	0.99759	0.9997	-8.00298	0.99872	0.99717			7112.65	0.22295
	185.54	4657.21	4644.26	818.899	857.71	4605.45	12.9521	185.94	3899.56	3688.44	1021.96	1021.97	3688.43	186.12	2139.74	2157.91	899.516	899.516	2157.91			737.75	7045	7083.5	6999.96	6999.96	7034.21	7036.74	7012.48	737.72	5341.67	5366.59	5315.93	5337.31	5343.2	5317.95	5315.93			-7.9637	0.99985	0.9997	-7.9637	0.99748	0.99717			7113.87	0.28734
	185.44	5240.17	5199.41	811.691	853.25	5157.86	40.7554	185.84	4451.97	4246.05	1015.64	1015.66	4246.03	186.02	2510.92	2473.78	896.107	896.107	2473.78			737.65	7125	7086.31	6999.77	6999.77	7034.56	7038.9	7012.4	737.62	5386.67	5367.53	5315.83	5337.53	5343.79	5317.86	5315.83			-7.92442	0.99752	0.9997	-7.92442	0.9985	0.99717			7115.05	0.33034
	185.34	5707.42	5685.78	803.836	848.45	5641.17	21.6401	185.74	5135.37	4817.44	1008.49	1008.54	4817.39	185.92	2779.48	2787.38	891.969	891.97	2787.38			737.55	7008.33	7088.91	6999.24	6999.24	7034.59	7040.82	7011.98	737.52	5385	5368.32	5315.54	5337.58	5344.23	5317.59	5315.54			-7.88513	1.00163	0.9997	-7.88513	0.99648	0.99717			7116.25	0.34963
	185.24	5858.08	6059.48	795.46	843.497	6011.44	-201.401	185.64	5513.1	5368	1000.3	1000.41	5367.89	185.82	3000	3069.27	887.302	887.306	3069.27			737.45	6875	7092.12	6999.21	6999.21	7035.12	7043.35	7012.06	737.42	5428.33	5369.15	5315.26	5337.64	5344.7	5317.32	5315.26			-7.84585	0.99934	0.9997	-7.84585	0.99749	0.99717			7117.45	0.37211
	185.14	6122.27	6282.58	786.909	838.828	6230.66	-160.309	185.54	5997.82	5858.1	991.54	991.786	5857.86	185.72	3316.59	3289.17	882.197	882.207	3289.16			737.35	7191.67	7096.02	6999.73	6999.73	7036.23	7046.54	7012.7	737.32	5351.67	5369.83	5314.81	5337.53	5345.02	5316.88	5314.81			-7.80657	0.99906	0.9997	-7.80657	0.99818	0.99717			7118.66	0.4382
	185.04	6358.08	6329.54	778.059	834.462	6273.14	28.541	185.44	6327.51	6245.72	982.034	982.572	6245.19	185.62	3390.83	3420.74	876.468	876.494	3420.72			737.25	7171.67	7098.7	6998.92	6998.92	7036.02	7048.51	7012.01	737.22	5328.33	5370.86	5314.66	5337.74	5345.68	5316.75	5314.66			-7.76729	1.00348	0.9997	-7.76729	0.99763	0.99717			7119.85	0.52489
	184.94	6242.36	6194.65	768.941	830.673	6132.92	47.7075	185.34	6314.41	6493.06	972.021	973.159	6491.92	185.52	3519.65	3447.66	870.583	870.653	3447.59			737.15	7143.33	7101.59	6998.19	6998.19	7035.9	7050.66	7011.4	737.12	5468.33	5372.02	5314.6	5338.05	5346.45	5316.71	5314.6			-7.72801	0.99765	0.9997	-7.72801	0.99727	0.99717			7121.05	0.61888
	184.84	5860.26	5893.85	759.94	828.268	5825.52	-33.5908	185.24	6550.22	6573.21	962.011	964.351	6570.87	185.42	3264.19	3365.78	864.436	864.613	3365.6			737.05	7071.67	7104.72	6997.58	6997.58	7035.92	7053.04	7010.91	737.02	5356.67	5372.65	5313.98	5337.81	5346.69	5316.11	5313.98			-7.68873	0.99783	0.9997	-7.68873	0.99674	0.99717			7122.25	0.69966
	184.74	5353.71	5460.4	751.348	828.274	5383.48	-106.695	185.14	6423.58	6476.17	951.634	956.298	6471.51	185.32	3222.71	3185.38	858.774	859.203	3184.95			736.95	7056.67	7108.28	6997.27	6997.27	7036.25	7055.83	7010.72	736.92	5396.67	5373.76	5313.81	5338.02	5347.41	5315.95	5313.81			-7.64945	0.99903	0.9997	-7.64945	0.99679	0.99717			7123.46	0.75787
	184.64	4827.51	4937.35	743.302	832.085	4848.57	-109.842	185.04	6028.38	6213.55	941.43	950.448	6204.53	185.22	3008.73	2927.21	853.181	854.182	2926.21			736.85	7188.33	7112.02	6997.01	6997.01	7036.66	7058.79	7010.6	736.82	5391.67	5374.76	5313.47	5338.07	5347.99	5315.64	5313.47			-7.61017	0.99863	0.9997	-7.61017	0.9966	0.99717			7124.66	0.80176
	184.54	4377.73	4371.08	735.824	841.823	4265.08	6.64746	184.94	5591.7	5814.97	931.803	948.715	5798.05	185.12	2628.82	2620.49	847.994	850.232	2618.25			736.75	7266.67	7115.33	6996.21	6996.21	7036.53	7061.29	7009.92	736.72	5308.33	5375.81	5313.16	5338.16	5348.63	5315.34	5313.16			-7.57089	0.99845	0.9997	-7.57089	0.99908	0.99717			7125.85	0.83839
	184.44	3652.84	3806.17	728.831	860.767	3674.23	-153.328	184.84	5063.32	5321.09	922.818	953.585	5290.32	185.02	2259.83	2296.94	843.534	848.339	2292.14			736.65	7218.33	7118.43	6995.06	6995.06	7036.08	7063.57	7008.91	736.62	5438.33	5377.25	5313.18	5338.59	5349.64	5315.38	5313.18			-7.53161	0.99929	0.9997	-7.53161	0.99662	0.99717			7127.05	0.87577
	184.34	3196.51	3282.39	722.625	894.41	3110.6	-85.8796	184.74	4432.31	4777.8	914.61	968.901	4723.51	184.92	1997.82	1985.52	839.782	849.681	1975.62			736.55	7213.33	7121.85	6994.12	6994.12	7035.85	7066.15	7008.09	736.52	5416.67	5378.2	5312.67	5338.51	5350.15	5314.89	5312.67			-7.49233	0.99797	0.9997	-7.49233	0.99536	0.99717			7128.26	0.92279
	184.24	2764.19	2832.74	716.913	950.049	2599.61	-68.552	184.64	3984.72	4230.57	907.336	1000.27	4137.63	184.82	1665.94	1709.53	836.532	856.097	1689.97			736.45	7200	7125.4	6993.19	6993.19	7035.65	7068.84	7007.3	736.42	5371.67	5379.29	5312.25	5338.52	5350.79	5314.49	5312.25			-7.45305	1.00017	0.9997	-7.45305	0.99686	0.99717			7129.46	0.97878
	184.14	2432.31	2483.45	711.668	1038.24	2156.89	-51.145	184.54	3486.9	3721.42	900.723	1055.03	3567.11	184.72	1500	1485.46	833.921	871.029	1448.36			736.35	7133.33	7129.13	6992.32	6992.32	7035.53	7071.69	7006.56	736.32	5398.33	5380.6	5312.01	5338.72	5351.65	5314.27	5312.01			-7.41377	0.99886	0.9997	-7.41377	0.99573	0.99717			7130.66	1.0231
	184.04	2176.86	2254.96	706.782	1172.67	1789.08	-78.1023	184.44	3113.54	3287.53	894.846	1143.36	3039.01	184.62	1379.91	1323.05	831.627	899.16	1255.51			736.25	7230	7133.25	6991.73	6991.73	7035.7	7074.9	7006.1	736.22	5361.67	5381.85	5311.66	5338.82	5352.43	5313.93	5311.66			-7.37449	1.00009	0.9997	-7.37449	0.9982	0.99717			7131.85	1.02618
	183.94	2196.51	2163.05	702.17	1370.04	1495.17	33.4629	184.34	2836.24	2959.48	889.519	1277.78	2571.22	184.52	1235.81	1227.72	829.562	947.485	1109.79			736.15	7208.33	7137.07	6990.72	6990.72	7035.48	7077.79	7005.24	736.12	5393.33	5383.3	5311.46	5339.08	5353.4	5313.75	5311.46			-7.33521	0.99988	0.9997	-7.33521	0.99733	0.99717			7133.06	0.98847
	183.84	2294.76	2219.73	697.532	1648.93	1268.33	75.0295	184.24	2724.89	2761.74	884.601	1472.96	2173.38	184.42	1192.14	1202.88	827.772	1025.37	1005.28			736.05	7085	7141.09	6989.8	6989.8	7035.37	7080.86	7004.46	736.02	5466.67	5384.68	5311.13	5339.23	5354.27	5313.44	5311.13			-7.29593	0.99925	0.9997	-7.29593	0.99785	0.99717			7134.25	0.94431
	183.74	2591.7	2433.93	692.781	2027.89	1098.83	157.77	184.14	2672.49	2712.09	879.842	1744.72	1847.21	184.32	1296.94	1251.5	826.064	1143.75	933.819			735.95	7051.67	7145.73	6989.4	6989.4	7035.8	7084.52	7004.2	735.92	5321.67	5385.81	5310.51	5339.09	5354.9	5312.83	5310.51			-7.25665	1.00113	0.9997	-7.25665	0.99717	0.99717			7135.45	0.91405
	183.64	2934.5	2810.05	687.699	2522.3	975.448	124.455	184.04	2895.2	2822.16	875.154	2108.39	1588.92	184.22	1379.91	1376.94	824.15	1314.27	886.823			735.85	7073.33	7150.6	6989.14	6989.14	7036.39	7088.4	7004.08	735.82	5298.33	5387.57	5310.46	5339.54	5356.15	5312.81	5310.46			-7.21737	1.0018	0.9997	-7.21737	0.99673	0.99717			7136.65	0.90065
	183.54	3427.95	3345.61	682.235	3140.35	887.498	82.3381	183.94	3157.21	3096.07	870.126	2575.77	1390.43	184.12	1641.92	1582.56	822.07	1547.63	857			735.75	7098.33	7155.48	6988.78	6988.78	7036.91	7092.25	7003.87	735.72	5291.67	5389.49	5310.51	5340.1	5357.53	5312.87	5310.51			-7.17809	0.99818	0.9997	-7.17809	0.99524	0.99717			7137.86	0.90288
	183.44	4150.66	4027.7	676.225	3878.55	825.376	122.955	183.84	3458.52	3530.27	864.697	3153.07	1241.9	184.02	1877.73	1868.72	819.477	1850.06	838.133			735.65	7118.33	7160.33	6988.32	6988.32	7037.35	7096.06	7003.56	735.62	5431.67	5391.49	5310.59	5340.71	5358.98	5312.97	5310.59			-7.13881	0.99979	0.99969	-7.13881	0.99955	0.99717			7139.06	0.91622
	183.34	4962.88	4830.16	669.415	4718.5	781.077	132.723	183.74	4203.06	4111.11	858.808	3836.78	1133.14	183.92	2200.87	2230.66	816.421	2221.12	825.968			735.55	7283.33	7165.19	6987.77	6987.77	7037.73	7099.83	7003.16	735.52	5353.33	5392.98	5310.1	5340.76	5359.92	5312.5	5310.1			-7.09953	1.00153	0.99969	-7.09953	0.99751	0.99717			7140.26	0.93265
	183.24	5556.77	5710.93	661.708	5624.07	748.566	-154.161	183.64	4991.27	4813.24	851.795	4611.1	1053.94	183.82	2626.64	2654.49	812.731	2649.81	817.413			735.45	7263.33	7169.42	6986.52	6986.52	7037.44	7102.96	7002.07	735.42	5295	5394.85	5309.92	5341.14	5361.21	5312.35	5309.92			-7.06025	1.00117	0.99969	-7.06025	0.99639	0.99717			7141.46	0.94249
	183.14	6364.63	6613.25	653.341	6542.85	723.744	-248.621	183.54	5668.12	5599.32	843.589	5446.85	996.051	183.72	3067.69	3115.86	808.207	3113.66	810.407			735.35	7158.33	7173.81	6985.35	6985.35	7037.25	7106.21	7001.06	735.32	5288.33	5397.02	5309.98	5341.76	5362.79	5312.43	5309.98			-7.02097	0.99866	0.99969	-7.02097	0.99857	0.99717			7143.49	0.94003
	183.04	7469.43	7466.49	644.08	7407.19	703.375	2.94043	183.44	6465.07	6420.52	834.356	6301.84	953.038	183.62	3639.74	3579.98	802.817	3578.99	803.808			735.25	7188.33	7178.69	6984.62	6984.62	7037.52	7109.93	7000.48	735.22	5498.33	5399.27	5310.07	5342.44	5364.44	5312.54	5310.07			-6.98169	0.99923	0.99969	-6.98169	0.99577	0.99717			7144.59	0.93706
	182.94	8189.96	8192.51	633.596	8140.97	685.143	-2.55176	183.34	7050.22	7219.01	823.914	7123.25	919.676	183.52	3967.25	4004.41	796.306	4003.98	796.733			735.15	7176.67	7183.5	6983.76	6983.76	7037.7	7113.54	6999.78	735.12	5373.33	5400.73	5309.31	5342.27	5365.28	5311.8	5309.31			-6.94241	1.00093	0.99969	-6.94241	0.99619	0.99717			7145.68	0.94006
	182.84	8382.1	8715.61	622.311	8669.72	668.196	-333.508	183.24	7884.28	7932.58	812.579	7852.52	892.641	183.42	4384.28	4345.71	789.145	4345.53	789.322			735.05	7235	7188.41	6982.94	6982.94	7037.95	7117.21	6999.13	735.02	5400	5402.76	5309.05	5342.63	5366.68	5311.56	5309.05			-6.90313	1.00282	0.99969	-6.90313	0.99742	0.99717			7146.88	0.95242
	182.74	8864.63	8973.62	610.804	8932.09	652.335	-108.991	183.14	8493.45	8500.77	799.978	8431.72	869.025	183.32	4467.25	4564.68	781.161	4564.61	781.231			734.95	7145	7193.1	6981.88	6981.88	7037.99	7120.64	6998.23	734.92	5383.33	5404.75	5308.68	5342.9	5368.01	5311.21	5308.68			-6.86385	0.99933	0.99969	-6.86385	0.99758	0.99717			7148.09	0.97186
	182.64	8971.62	8931.69	598.754	8893.67	636.769	39.9307	183.04	8871.18	8872.61	786.444	8811.58	847.482	183.22	4628.82	4635.22	772.999	4635.19	773.026			734.85	7028.33	7198.21	6981.19	6981.19	7038.43	7124.45	6997.71	734.82	5320	5406.86	5308.38	5343.24	5369.44	5310.94	5308.38			-6.82457	1.00015	0.99969	-6.82457	0.99768	0.99717			7149.28	0.99084
	182.54	8676.86	8593.26	586.574	8558.2	621.635	83.5967	182.94	8945.41	9012.93	772.323	8957.98	827.275	183.12	4519.65	4547.58	764.508	4547.57	764.518			734.75	7306.67	7203.82	6980.99	6980.99	7039.4	7128.73	6997.68	734.72	5358.33	5409.29	5308.34	5343.87	5371.18	5310.91	5308.34			-6.78529	1.0004	0.99969	-6.78529	0.99678	0.99717			7150.5	1.00373
	182.44	7984.72	7998.6	574.703	7966.1	607.208	-13.8804	182.84	8862.45	8907.15	758.07	8857.04	808.18	183.02	4502.18	4311.89	756.212	4311.88	756.216			734.65	7390	7208.27	6979.62	6979.62	7039.22	7131.8	6996.48	734.62	5548.33	5411.62	5308.13	5344.35	5372.81	5310.73	5308.13			-6.74601	1.00098	0.99969	-6.74601	0.99709	0.99717			7151.79	1.0122
	182.34	7382.1	7212.99	563.58	7182.75	593.829	169.105	182.74	8569.87	8562.92	743.92	8516.82	790.019	182.92	3908.3	3954.64	747.935	3954.64	747.936			734.55	7271.67	7212.38	6977.88	6977.88	7038.73	7134.49	6994.92	734.52	5538.33	5413.25	5307.16	5344.09	5373.71	5309.78	5307.16			-6.70673	0.9992	0.99969	-6.70673	0.99888	0.99717			7153.09	1.01859
	182.24	6417.03	6312.51	553.103	6284.27	581.338	104.522	182.64	8032.75	8009	730.187	7966.34	772.855	182.82	3497.82	3515.84	740.795	3515.84	740.795			734.45	7153.33	7216.97	6976.64	6976.64	7038.76	7137.62	6993.86	734.42	5366.67	5414.97	5306.23	5343.88	5374.68	5308.88	5306.23			-6.66745	0.99968	0.99969	-6.66745	0.99791	0.99717			7154.39	1.02057
	182.14	5519.65	5372.03	543.674	5345.61	570.093	147.622	182.54	7235.81	7291.3	717.239	7251.63	756.906	182.72	2995.63	3038.73	734.438	3038.72	734.438			734.35	7216.67	7222.04	6975.9	6975.9	7039.34	7141.2	6993.3	734.32	5313.33	5417.43	5305.99	5344.38	5376.37	5308.65	5305.99			-6.62817	0.99932	0.99969	-6.62817	0.99675	0.99717			7155.69	1.0175
	182.04	4609.17	4456.7	535.219	4431.93	559.992	152.47	182.44	6456.33	6466.28	705.466	6429.28	742.466	182.62	2602.62	2565.01	729.045	2565.01	729.045			734.25	7281.67	7226.82	6974.88	6974.88	7039.68	7144.44	6992.46	734.22	5253.33	5420.16	5305.96	5345.12	5378.31	5308.65	5305.96			-6.58889	1.00008	0.99969	-6.58889	0.99772	0.99717			7156.99	1.01341
	181.94	3742.36	3616.75	527.752	3593.48	551.029	125.606	182.34	5657.21	5592.75	694.845	5558.15	729.448	182.52	2183.41	2128.11	724.405	2128.11	724.405			734.15	7303.33	7231.29	6973.58	6973.58	7039.78	7147.32	6991.35	734.12	5418.33	5423.19	5306.17	5346.12	5380.52	5308.89	5306.17			-6.54961	0.99818	0.99969	-6.54961	0.99824	0.99717			7158.28	1.01082
	181.84	2923.58	2884.56	521.227	2862.65	543.138	39.0203	182.24	4772.93	4726.18	685.405	4693.74	717.843	182.42	1724.89	1750.32	720.571	1750.32	720.571			734.05	7210	7235.63	6972.19	6972.19	7039.84	7150.02	6990.15	734.02	5393.33	5425.59	5305.72	5346.48	5382.09	5308.46	5305.72			-6.51033	1.00096	0.99969	-6.51033	0.99693	0.99717			7159.68	1.01072
	181.74	2264.19	2275.83	515.593	2255.17	536.254	-11.6362	182.14	3960.7	3912.23	677.277	3881.76	707.745	182.32	1447.6	1442.52	717.619	1442.52	717.619			733.95	7233.33	7240.3	6971.19	6971.19	7040.33	7153	6989.34	733.92	5330	5428.14	5305.36	5346.97	5383.77	5308.13	5305.36			-6.47105	0.9992	0.99969	-6.47105	0.998	0.99716			7161.1	1.01048
	181.64	1694.32	1791.11	510.676	1771.6	530.189	-96.7886	182.04	3181.22	3184.02	670.355	3155.34	699.027	182.22	1205.24	1204.83	715.201	1204.83	715.201			733.85	7180	7244.82	6970.08	6970.08	7040.77	7155.78	6988.43	733.82	5418.33	5430.97	5305.27	5347.73	5385.72	5308.05	5305.27			-6.43177	0.99825	0.99968	-6.43177	0.9977	0.99716			7162.5	1.00811
	181.54	1456.33	1420.56	506.378	1402.1	524.836	35.7696	181.94	2530.57	2560.94	664.59	2533.91	691.62	182.12	1008.73	1030.58	713.249	1030.58	713.249			733.75	7255	7249.49	6969.19	6969.19	7041.49	7158.65	6987.74	733.72	5438.33	5433.47	5304.81	5348.16	5387.31	5307.62	5304.81			-6.39249	1.00049	0.99968	-6.39249	0.99668	0.99716			7163.91	1.00379
	181.44	1076.42	1147.52	502.337	1130.03	519.821	-71.0978	181.84	1978.17	2049.27	659.793	2023.74	685.315	182.02	908.3	909.033	711.675	909.033	711.675			733.65	7280	7253.77	6967.99	6967.99	7041.94	7161.07	6986.74	733.62	5345	5435.92	5304.27	5348.54	5388.81	5307.11	5304.27			-6.35321	0.99851	0.99968	-6.35321	0.99816	0.99716			7165.4	0.99952
	181.34	831.88	953.114	498.708	936.529	515.293	-121.234	181.74	1742.36	1645.36	655.816	1621.22	679.952	181.92	790.39	828.062	710.293	828.062	710.293			733.55	7288.33	7257.86	6966.67	6966.67	7042.33	7163.24	6985.63	733.52	5296.67	5438.75	5304.1	5349.31	5390.67	5306.97	5304.1			-6.31393	0.99952	0.99968	-6.31393	0.9978	0.99716			7166.89	0.9967
	181.24	705.24	818.675	495.342	802.922	511.095	-113.435	181.64	1270.74	1337.83	652.187	1314.97	675.046	181.82	729.26	776.576	709.138	776.576	709.138			733.45	7388.33	7261.82	6965.31	6965.31	7042.75	7165.21	6984.48	733.42	5315	5441.78	5304.14	5350.32	5392.71	5307.03	5304.14			-6.27465	0.99917	0.99968	-6.27465	0.99569	0.99716			7168.29	0.99459
	181.14	672.49	727.676	492.112	712.695	507.094	-55.1864	181.54	1161.57	1112.32	649.26	1090.64	670.939	181.72	755.46	745.15	708.098	745.15	708.098			733.35	7201.67	7265.26	6963.52	6963.52	7042.8	7166.6	6982.9	733.32	5453.33	5444.74	5304.09	5351.27	5394.64	5307.01	5304.09			-6.23537	1.00028	0.99968	-6.23537	0.99809	0.99716			7169.89	0.99132
	181.04	670.31	666.785	488.914	652.52	503.179	3.52484	181.44	1017.47	952.214	646.492	931.626	667.079	181.62	720.52	726.54	707.006	726.54	707.006			733.25	7321.67	7269.38	6962.52	6962.52	7043.7	7168.6	6982.11	733.22	5420	5447.13	5303.49	5351.71	5395.96	5306.44	5303.49			-6.19609	0.99969	0.99968	-6.19609	0.99871	0.99716			7171.4	0.9856
	180.94	561.14	625.947	485.716	612.349	499.314	-64.8071	181.34	807.86	842.174	643.936	822.598	663.511	181.52	659.39	715.862	705.98	715.862	705.98			733.15	7338.33	7272.88	6961	6961	7044.16	7169.9	6980.82	733.12	5440	5449.62	5303.02	5352.3	5397.36	5305.99	5303.02			-6.15681	0.99783	0.99968	-6.15681	0.99772	0.99716			7172.91	0.97603
	180.84	506.55	598.122	482.633	585.146	495.609	-91.5723	181.24	740.17	768.925	641.69	750.289	660.326	181.42	716.16	709.867	705.071	709.867	705.071			733.05	7335	7276.2	6959.41	6959.41	7044.62	7170.94	6979.45	733.02	5633.33	5452	5302.47	5352.85	5398.62	5305.47	5302.47			-6.11753	0.99924	0.99968	-6.11753	0.9977	0.99716			7174.49	0.96315
	180.74	548.03	578.428	479.607	566.031	492.003	-30.3976	181.14	727.07	721.33	639.542	703.568	657.304	181.32	692.14	706.283	704.049	706.283	704.049			732.95	7365	7279.41	6957.82	6957.82	7045.17	7171.79	6978.09	732.92	5511.67	5453.55	5301.13	5352.65	5399.01	5304.16	5301.13			-6.07825	1.00072	0.99968	-6.07825	0.99756	0.99716			7176.12	0.94833
	180.64	462.88	563.636	476.532	551.783	488.386	-100.757	181.04	652.84	690.973	637.411	674.026	654.358	181.22	659.39	704.071	703.072	704.071	703.072			732.85	7103.33	7282.38	6956.1	6956.1	7045.67	7172.31	6976.6	732.82	5411.67	5455.53	5300.28	5352.97	5399.79	5303.34	5300.28			-6.03897	0.99953	0.99968	-6.03897	0.99648	0.99716			7177.7	0.93452
	180.54	528.38	551.963	473.547	540.617	484.893	-23.5832	180.94	655.02	671.888	635.388	655.701	651.574	181.12	687.77	702.585	702.157	702.585	702.157			732.75	7123.33	7286.32	6955.48	6955.48	7047.36	7173.7	6976.22	732.72	5430	5457.85	5299.83	5353.73	5400.87	5302.92	5299.83			-5.99969	0.99654	0.99968	-5.99969	0.99585	0.99716			7179.3	0.92492
	180.44	524.02	542.092	470.486	531.222	481.357	-18.0719	180.84	635.37	659.765	633.358	644.289	648.834	181.02	689.96	701.361	701.185	701.361	701.185			732.65	7135	7290.06	6954.77	6954.77	7049.05	7174.8	6975.75	732.62	5360	5460.01	5299.31	5354.45	5401.75	5302.42	5299.31			-5.96041	1.00169	0.99968	-5.96041	0.99782	0.99716			7180.99	0.92225
	180.34	484.72	533.427	467.428	523.004	477.851	-48.7069	180.74	574.24	651.872	631.355	637.061	646.166	180.92	655.02	700.276	700.207	700.276	700.207			732.55	7270	7293.62	6954.01	6954.01	7050.8	7175.62	6975.23	732.52	5458.33	5462.37	5299.06	5355.5	5402.79	5302.21	5299.06			-5.92113	0.99963	0.99967	-5.92113	0.99736	0.99716			7182.71	0.92521
	180.24	432.31	525.622	464.409	515.619	474.412	-93.3123	180.64	648.47	646.517	629.441	632.33	643.628	180.82	683.41	699.321	699.295	699.321	699.295			732.45	7393.33	7296.5	6952.68	6952.68	7052.07	7175.64	6974.14	732.42	5421.67	5464.23	5298.42	5356.19	5403.29	5301.6	5298.42			-5.88185	1.00284	0.99967	-5.88185	0.99813	0.99716			7184.3	0.93122
	180.14	489.08	518.468	461.444	508.86	471.052	-29.3879	180.54	587.34	642.433	627.413	628.831	641.014	180.72	683.41	698.335	698.326	698.335	698.326			732.35	7333.33	7298.73	6950.81	6950.81	7052.93	7174.9	6972.53	732.32	5541.67	5466.14	5297.92	5357.07	5403.78	5301.13	5297.92			-5.84257	1.00095	0.99967	-5.84257	0.99853	0.99716			7186.09	0.94309
	180.04	465.07	511.71	458.414	502.475	467.649	-46.6403	180.44	591.7	639.2	625.472	626.148	638.524	180.62	718.34	697.358	697.355	697.358	697.355			732.25	7283.33	7301.1	6949.2	6949.2	7054.16	7174.16	6971.17	732.22	5635	5467.44	5296.94	5357.51	5403.63	5300.18	5296.94			-5.80329	0.9987	0.99967	-5.80329	0.99661	0.99716			7187.82	0.95855
	179.94	454.15	505.354	455.406	496.469	464.291	-51.2036	180.34	635.37	636.37	623.523	623.836	636.058	180.52	672.49	696.315	696.314	696.315	696.314			732.15	7323.33	7303.57	6947.79	6947.79	7055.72	7173.4	6970.02	732.12	5448.33	5468.24	5295.57	5357.62	5402.93	5298.84	5295.57			-5.76401	0.99987	0.99967	-5.76401	0.99511	0.99716			7189.5	0.97459
	179.84	458.52	499.324	452.408	490.771	460.96	-40.8037	180.24	668.12	633.692	621.505	621.645	633.552	180.42	665.94	695.36	695.36	695.36	695.36			732.05	7170	7305.77	6946.2	6946.2	7057.25	7172.21	6968.7	732.02	5456.67	5469.67	5294.96	5358.52	5402.8	5298.26	5294.96			-5.72473	1.00035	0.99967	-5.72473	0.99571	0.99716			7191.3	0.99298
	179.74	462.88	493.561	449.401	485.323	457.64	-30.6814	180.14	631	631.084	619.436	619.496	631.023	180.32	661.57	694.417	694.417	694.417	694.417			731.95	7360	7308.51	6945.26	6945.26	7059.56	7171.43	6968.03	731.92	5528.33	5470.94	5294.3	5359.45	5402.46	5297.64	5294.3			-5.68545	0.9999	0.99967	-5.68545	0.99484	0.99716			7193.09	1.00969
	179.64	460.7	488.032	446.386	480.09	454.328	-27.3316	180.04	576.42	628.597	617.418	617.444	628.571	180.22	635.37	693.481	693.481	693.481	693.481			731.85	7436.67	7310.36	6943.5	6943.5	7061.22	7169.6	6966.55	731.82	5488.33	5471.79	5293.36	5360.14	5401.64	5296.73	5293.36			-5.64617	0.9988	0.99967	-5.64617	0.998	0.99716			7194.89	1.01718
	179.54	423.58	482.714	443.371	475.053	451.031	-59.1339	179.94	578.6	626.233	615.48	615.49	626.223	180.12	644.1	692.594	692.594	692.594	692.594			731.75	7235	7311.81	6941.42	6941.42	7062.71	7167.19	6964.75	731.72	5446.67	5472.67	5292.57	5361.04	5400.8	5295.98	5292.57			-5.60689	0.99882	0.99967	-5.60689	0.99666	0.99716			7196.69	1.0129
	179.44	436.68	477.623	440.392	470.228	447.787	-40.9429	179.84	569.87	623.894	613.535	613.539	623.89	180.02	665.94	691.688	691.688	691.688	691.688			731.65	7315	7314.05	6940.18	6940.18	7065.23	7165.39	6963.8	731.62	5398.33	5473.59	5291.95	5362.16	5399.94	5295.39	5291.95			-5.56761	0.99786	0.99967	-5.56761	0.99545	0.99716			7198.62	0.99947
	179.34	500	472.683	437.396	465.541	444.538	27.3172	179.74	565.5	621.589	611.601	611.602	621.588	179.92	689.96	690.738	690.738	690.738	690.738			731.55	7398.33	7315.9	6938.6	6938.6	7067.59	7163	6962.51	731.52	5538.33	5474.59	5291.52	5363.55	5399.09	5294.99	5291.52			-5.52833	0.99848	0.99967	-5.52833	0.99735	0.99715			7200.51	0.9817
	179.24	475.98	467.821	434.328	460.92	441.229	8.15881	179.64	565.5	619.309	609.67	609.67	619.308	179.82	600.44	689.74	689.74	689.74	689.74			731.45	7215	7317.35	6936.66	6936.66	7069.79	7160.01	6960.86	731.42	5511.67	5474.91	5290.52	5364.43	5397.5	5294.03	5290.52			-5.48905	0.9993	0.99966	-5.48905	0.99904	0.99715			7202.3	0.96279
	179.14	458.52	463.118	431.282	456.445	437.955	-4.59808	179.54	569.87	617.044	607.736	607.736	617.044	179.72	659.39	688.913	688.913	688.913	688.913			731.35	7288.33	7319.56	6935.48	6935.48	7072.97	7157.56	6959.99	731.32	5640	5475.23	5289.63	5365.48	5395.84	5293.18	5289.63			-5.44977	0.99869	0.99966	-5.44977	0.99838	0.99715			7204.32	0.94058
	179.04	443.23	458.553	428.252	452.097	434.708	-15.3229	179.44	606.99	614.787	605.793	605.793	614.787	179.62	707.42	687.971	687.971	687.971	687.971			731.25	7183.33	7321.46	6933.99	6933.99	7076.07	7154.57	6958.81	731.22	5590	5474.94	5288.22	5366.08	5393.5	5291.8	5288.22			-5.41049	0.99634	0.99966	-5.41049	0.99785	0.99715			7206.22	0.92369
	178.94	390.83	454.112	425.236	447.863	431.485	-63.2818	179.34	572.05	612.486	603.791	603.791	612.486	179.52	713.97	686.933	686.933	686.933	686.933			731.15	7205	7323.82	6932.94	6932.94	7079.84	7151.78	6958.07	731.12	5408.33	5474.76	5287	5366.95	5391.2	5290.62	5287			-5.37121	1.0005	0.99966	-5.37121	0.99548	0.99715			7208.1	0.91882
	178.84	441.05	449.825	422.274	443.773	428.325	-8.77463	179.24	478.17	610.25	601.838	601.838	610.25	179.42	606.99	685.88	685.88	685.88	685.88			731.05	7213.33	7326.14	6931.79	6931.79	7083.78	7148.68	6957.25	731.02	5505	5475.25	5286.51	5368.62	5389.48	5290.16	5286.51			-5.33193	0.99985	0.99966	-5.33193	0.99545	0.99715			7210.11	0.93278
	178.74	454.15	445.57	419.253	439.706	425.117	8.57993	179.14	563.32	608.165	600.024	600.024	608.165	179.32	606.99	685.033	685.033	685.033	685.033			730.95	7363.33	7328.48	6930.6	6930.6	7087.96	7145.33	6956.39	730.92	5386.67	5475.29	5285.63	5369.99	5387.24	5289.32	5285.63			-5.29265	0.99809	0.99966	-5.29265	0.99556	0.99715			7212.12	0.96839
	178.64	469.43	441.38	416.215	435.695	421.899	28.0498	179.04	578.6	605.963	598.079	598.079	605.963	179.22	687.77	684.185	684.185	684.185	684.185			730.85	7326.67	7330.28	6928.77	6928.77	7091.79	7141.13	6954.89	730.82	5483.33	5475.77	5285.22	5371.91	5385.35	5288.95	5285.22			-5.25337	1.00267	0.99966	-5.25337	0.99638	0.99715			7214.09	1.01738
	178.54	445.41	437.245	413.156	431.732	418.67	8.16455	178.94	541.48	603.747	596.108	596.108	603.747	179.12	652.84	683.178	683.178	683.178	683.178			730.75	7386.67	7332.34	6927.09	6927.09	7096.08	7136.88	6953.56	730.72	5416.67	5475.83	5284.42	5373.52	5382.96	5288.19	5284.42			-5.21409	0.99961	0.99966	-5.21409	0.99799	0.99715			7216.1	1.06825
	178.44	451.97	433.203	410.121	427.853	415.471	18.7673	178.84	532.75	601.594	594.19	594.19	601.594	179.02	661.57	682.237	682.237	682.237	682.237			730.65	7318.33	7334.29	6925.15	6925.15	7100.44	7132.18	6951.96	730.62	5340	5476.16	5283.89	5375.5	5380.74	5287.7	5283.89			-5.17481	0.99882	0.99965	-5.17481	0.99911	0.99715			7218.2	1.11026
	178.34	423.58	429.212	407.075	424.019	412.268	-5.63232	178.74	615.72	599.463	592.282	592.282	599.463	178.92	631	681.277	681.277	681.277	681.277			730.55	7341.67	7336.7	6923.49	6923.49	7105.44	7127.58	6950.66	730.52	5413.33	5476.8	5283.66	5377.87	5378.74	5287.51	5283.66			-5.13553	0.99875	0.99965	-5.13553	1.00079	0.99715			7220.3	1.13249
	178.24	412.66	425.308	404.057	420.264	409.101	-12.6476	178.64	596.07	597.214	590.247	590.247	597.214	178.82	661.57	680.375	680.375	680.375	680.375			730.45	7515	7339.21	6921.72	6921.72	7110.7	7122.7	6949.26	730.42	5545	5477.18	5283.14	5380.05	5376.37	5287.03	5283.14			-5.09625	0.99922	0.99965	-5.09625	0.99725	0.99715			7222.3	1.13147
	178.14	441.05	421.465	401.048	416.564	405.948	19.5854	178.54	598.25	595.001	588.238	588.238	595.001	178.72	698.69	679.411	679.411	679.411	679.411			730.35	7260	7341.22	6919.22	6919.22	7115.63	7116.91	6947.13	730.32	5585	5477.06	5282.08	5381.8	5373.4	5286.01	5282.08			-5.05697	1.00002	0.99965	-5.05697	0.99851	0.99715			7224.5	1.10742
	178.04	434.5	417.636	398.004	412.873	402.767	16.864	178.44	582.97	592.79	586.223	586.223	592.79	178.62	679.04	678.374	678.374	678.374	678.374			730.25	7445	7344.57	6917.78	6917.78	7122.03	7112.03	6946.07	730.22	5388.33	5476.83	5280.86	5383.49	5370.23	5284.83	5280.86			-5.01769	1.00191	0.99965	-5.01769	0.99568	0.99715			7226.59	1.0717
	177.94	432.31	413.856	394.964	409.225	399.595	18.4535	178.34	602.62	590.608	584.228	584.228	590.608	178.52	657.21	677.373	677.373	677.373	677.373			730.15	7501.67	7347.44	6915.55	6915.55	7128.09	7106.22	6944.23	730.12	5445	5477.48	5280.43	5386.08	5367.8	5284.44	5280.43			-4.97841	1.0002	0.99965	-4.97841	0.9962	0.99715			7228.7	1.03209
	177.84	419.21	410.118	391.923	405.613	396.428	9.09222	178.24	567.69	588.401	582.2	582.2	588.401	178.42	687.77	676.412	676.412	676.412	676.412			730.05	7301.67	7350.4	6913.08	6913.08	7134.36	7100.03	6942.16	730.02	5525	5477.98	5279.76	5388.56	5365.11	5283.82	5279.76			-4.93913	1.00112	0.99965	-4.93913	0.99939	0.99715			7230.91	0.99134
	177.74	388.65	406.429	388.893	402.045	393.276	-17.7787	178.14	600.44	586.251	580.222	580.222	586.251	178.32	657.21	675.39	675.39	675.39	675.39			729.95	7500	7354.56	6911.44	6911.44	7141.96	7094.55	6940.93	729.92	5471.67	5478.26	5278.77	5390.83	5362.09	5282.88	5278.77			-4.89985	0.99997	0.99965	-4.89985	0.99701	0.99715			7233.12	0.95538
	177.64	388.65	402.805	385.893	398.538	390.16	-14.1555	178.04	574.24	584.056	578.192	578.192	584.056	178.22	685.59	674.425	674.425	674.425	674.425			729.85	7336.67	7358.3	6908.95	6908.95	7149.24	7088.1	6938.86	729.82	5521.67	5478.86	5277.99	5393.44	5359.26	5282.15	5277.99			-4.86057	0.99917	0.99964	-4.86057	0.99523	0.99714			7235.31	0.9293
	177.54	364.63	399.212	382.89	395.057	387.045	-34.5821	177.94	548.03	581.904	576.198	576.198	581.904	178.12	628.82	673.403	673.403	673.403	673.403			729.75	7391.67	7363.17	6907.14	6907.14	7157.73	7082.24	6937.48	729.72	5411.67	5479.4	5277.01	5395.98	5356.23	5281.21	5277.01			-4.82129	0.99832	0.99964	-4.82129	0.99862	0.99714			7237.5	0.91576
	177.44	379.91	395.673	379.91	391.625	383.958	-15.7627	177.84	574.24	579.794	574.24	574.24	579.794	178.02	672.49	672.49	672.49	672.49	672.49			729.65	7350	7368.28	6905.1	6905.1	7166.55	7076.05	6935.88	729.62	5501.67	5480.52	5276.47	5399.09	5353.65	5280.71	5276.47			-4.78201	0.999	0.99964	-4.78201	0.99739	0.99714			7239.8	0.91374
																						729.55	7363.33	7374.08	6903.22	6903.22	7176.13	7069.94	6934.45	729.52	5485	5481.43	5275.56	5401.98	5350.71	5279.85	5275.56			-4.74273	0.9974	0.99964	-4.74273	0.99705	0.99714			7242.11	0.92211
																						729.45	7401.67	7380.38	6901.27	6901.27	7186.27	7063.69	6932.97	729.42	5561.67	5482.57	5274.71	5405.08	5347.86	5279.05	5274.71			-4.70345	0.99843	0.99964	-4.70345	0.99718	0.99714			7244.31	0.93616
																						729.35	7445	7387.12	6899.16	6899.16	7196.89	7057.22	6931.34	729.32	5573.33	5483.58	5273.55	5408.02	5344.72	5277.94	5273.55			-4.66417	0.99788	0.99964	-4.66417	0.9962	0.99714			7246.7	0.95233
																						729.25	7423.33	7394.29	6896.86	6896.86	7207.98	7050.51	6929.52	729.22	5500	5484.73	5272.34	5411.07	5341.56	5276.78	5272.34			-4.62489	1.00023	0.99963	-4.62489	0.99826	0.99714			7249	0.96234
																						729.15	7396.67	7402.22	6894.63	6894.63	7219.85	7043.84	6927.8	729.12	5516.67	5486.35	5271.42	5414.56	5338.72	5275.92	5271.42			-4.58561	0.99887	0.99963	-4.58561	0.99786	0.99714			7251.3	0.96397
																						729.05	7391.67	7410.97	6892.51	6892.51	7232.55	7037.25	6926.2	729.02	5658.33	5488.12	5270.43	5418.15	5335.85	5274.98	5270.44			-4.54633	0.9973	0.99963	-4.54633	0.99732	0.99714			7253.73	0.95834
																						728.95	7343.33	7420.47	6890.4	6890.4	7246	7030.65	6924.62	728.92	5555	5489.52	5268.87	5421.35	5332.44	5273.47	5268.87			-4.50705	1.00079	0.99963	-4.50705	0.99634	0.99714			7256.11	0.95257
																						728.85	7273.33	7430.94	6888.49	6888.49	7260.42	7024.24	6923.26	728.82	5478.33	5491.54	5267.71	5425.12	5329.49	5272.36	5267.72			-4.46777	1.00104	0.99963	-4.46777	0.99656	0.99714			7258.53	0.95408
																						728.75	7288.33	7442.51	6886.87	6886.87	7275.91	7018.13	6922.2	728.72	5625	5494.1	5266.86	5429.38	5326.88	5271.57	5266.86			-4.42849	0.9995	0.99963	-4.42849	0.99566	0.99714			7260.92	0.96263
																						728.65	7355	7454.84	6885.17	6885.17	7292.14	7011.95	6921.09	728.62	5635	5496.29	5265.42	5433.23	5323.72	5270.18	5265.42			-4.38921	0.99912	0.99962	-4.38921	0.99741	0.99713			7263.41	0.97272
																						728.55	7526.67	7467.75	6883.19	6883.19	7308.91	7005.51	6919.7	728.52	5648.33	5498.66	5263.93	5437.22	5320.56	5268.74	5263.93			-4.34993	0.99872	0.99962	-4.34993	0.99692	0.99713			7265.91	0.98086
																						728.45	7545	7480.8	6880.47	6880.47	7325.77	6998.36	6917.61	728.42	5540	5501.22	5262.38	5441.34	5317.38	5267.25	5262.38			-4.31065	0.99942	0.99962	-4.31065	0.99784	0.99713			7268.31	0.98961
																						728.35	7425	7494.68	6877.66	6877.66	7343.39	6991.17	6915.44	728.32	5468.33	5504.44	5261.26	5446.08	5314.68	5266.19	5261.26			-4.27137	0.99956	0.99962	-4.27137	0.99702	0.99713			7270.93	1.00467
																						728.25	7550	7509.96	6875.35	6875.35	7362.35	6984.51	6913.79	728.22	5530	5508.18	5260.42	5451.29	5312.31	5265.41	5260.42			-4.23209	0.99932	0.99961	-4.23209	0.99702	0.99713			7273.4	1.02131
																						728.15	7633.33	7525.63	6872.5	6872.5	7381.62	6977.38	6911.63	728.12	5576.67	5511.91	5259.33	5456.44	5309.74	5264.38	5259.34			-4.19281	1.00092	0.99961	-4.19281	0.99646	0.99713			7275.91	1.03246
																						728.05	7645	7541.87	6869.29	6869.29	7401.39	6969.93	6909.13	728.02	5446.67	5515.68	5258.05	5461.59	5307.01	5263.17	5258.06			-4.15353	0.9994	0.99961	-4.15353	0.99571	0.99713			7278.5	1.03968
																						727.95	7451.67	7558.96	6866.01	6866.01	7421.91	6962.49	6906.59	727.92	5421.67	5520.19	5257.29	5467.44	5304.85	5262.47	5257.3			-4.11425	1.0011	0.99961	-4.11425	0.99714	0.99713			7281.11	1.04913
																						727.85	7686.67	7577.78	6863.54	6863.54	7444.05	6955.93	6904.88	727.82	5436.67	5525.03	5256.62	5473.57	5302.84	5261.87	5256.63			-4.07497	1.00003	0.99961	-4.07497	0.99814	0.99713			7283.71	1.06144
																						727.75	7681.67	7596.47	6860.06	6860.06	7465.96	6948.44	6902.19	727.72	5443.33	5530.02	5255.9	5479.8	5300.8	5261.21	5255.91			-4.03569	0.99995	0.9996	-4.03569	0.99533	0.99712			7286.3	1.07308
																						727.65	7798.33	7616.01	6856.59	6856.59	7488.6	6941.05	6899.54	727.62	5488.33	5535.18	5255.14	5486.16	5298.78	5260.52	5255.15			-3.99641	0.99919	0.9996	-3.99641	0.99902	0.99712			7289.01	1.07846
																						727.55	7698.33	7635.86	6852.61	6852.61	7511.44	6933.23	6896.41	727.52	5496.67	5540.35	5254.2	5492.48	5296.61	5259.64	5254.22			-3.95713	1.00148	0.9996	-3.95713	0.99762	0.99712			7291.7	1.06899
																						727.45	7595	7656.84	6849.04	6849.04	7535.29	6925.91	6893.73	727.42	5463.33	5545.65	5253.22	5498.9	5294.45	5258.73	5253.24			-3.91785	1.00172	0.9996	-3.91785	0.99863	0.99712			7294.3	1.04729
																						727.35	7698.33	7678.92	6845.89	6845.89	7560.1	6919.1	6891.5	727.32	5615	5551.23	5252.38	5505.55	5292.45	5257.96	5252.4			-3.87857	1.00025	0.99959	-3.87857	0.99775	0.99712			7297.1	1.02018
																						727.25	7760	7701.09	6842.29	6842.29	7584.87	6911.95	6888.85	727.22	5433.33	5556.33	5250.91	5511.69	5289.88	5256.56	5250.94			-3.83929	1.00182	0.99959	-3.83929	0.99773	0.99712			7299.79	0.99725
																						727.15	7815	7723.44	6838.42	6838.42	7609.67	6904.62	6885.98	727.12	5420	5562.26	5250.18	5518.6	5288.07	5255.9	5250.2			-3.80001	1.00047	0.99959	-3.80001	0.99798	0.99712			7302.52	0.97933
																						727.05	7801.67	7745.86	6834.29	6834.29	7634.4	6897.15	6882.89	727.02	5598.33	5568.3	5249.49	5525.6	5286.35	5255.29	5249.52			-3.76073	0.99967	0.99958	-3.76073	0.99632	0.99712			7305.31	0.96685
																						726.95	7653.33	7768.44	6830.2	6830.2	7659.15	6889.82	6879.89	726.92	5631.67	5573.66	5248.08	5531.88	5283.95	5253.96	5248.12			-3.72145	0.9989	0.99958	-3.72145	0.99765	0.99711			7308.1	0.96022
																						726.85	7670	7791.61	6826.73	6826.73	7684.33	6883.21	6877.54	726.82	5581.67	5578.87	5246.53	5537.97	5281.43	5252.49	5246.58			-3.68217	0.99987	0.99958	-3.68217	0.99508	0.99711			7310.91	0.95942
																						726.75	7741.67	7814.43	6823.17	6823.17	7709	6876.62	6875.15	726.72	5495	5584.23	5245.18	5544.17	5279.15	5251.22	5245.24			-3.64288	0.99865	0.99957	-3.64288	0.99615	0.99711			7313.7	0.96173
																						726.65	7770	7836.44	6819.29	6819.29	7732.7	6869.82	6872.5	726.62	5466.67	5589.83	5244.17	5550.59	5277.23	5250.29	5244.24			-3.6036	1.0016	0.99957	-3.6036	0.99681	0.99711			7316.61	0.96327
																						726.55	7776.67	7857.6	6815.27	6815.27	7755.4	6862.99	6869.77	726.52	5580	5595.41	5243.27	5556.94	5275.47	5249.47	5243.35			-3.56432	0.99696	0.99957	-3.56432	0.99718	0.99711			7319.51	0.96374
																						726.45	7918.33	7877.69	6811.21	6811.21	7776.85	6856.23	6867.04	726.42	5660	5600.32	5241.92	5562.6	5273.26	5248.2	5242.01			-3.52504	1.00015	0.99956	-3.52504	0.99731	0.99711			7322.3	0.96436
																						726.35	7815	7895.89	6806.54	6806.54	7796.24	6848.95	6863.77	726.32	5670	5604.65	5240.23	5567.65	5270.76	5246.6	5240.33			-3.48576	1.00092	0.99956	-3.48576	0.99723	0.9971			7325.31	0.96546
																						726.25	7951.67	7912.9	6802.28	6802.28	7814.28	6842.2	6860.97	726.22	5556.67	5608.63	5238.49	5572.31	5268.24	5244.95	5238.62			-3.44648	1.0007	0.99956	-3.44648	0.9971	0.9971			7328.19	0.96664
																						726.15	7920	7927.43	6797.42	6797.42	7829.67	6834.97	6857.64	726.12	5628.33	5612.69	5237.21	5577.01	5266.2	5243.75	5237.35			-3.4072	0.99837	0.99955	-3.4072	0.99712	0.9971			7331.11	0.96575
																						726.05	7988.33	7939.92	6792.68	6792.68	7842.85	6827.94	6854.5	726.02	5695	5616.02	5235.63	5580.96	5263.88	5242.27	5235.8			-3.36792	1.0011	0.99955	-3.36792	0.9961	0.9971			7334.09	0.96134
																						725.95	7913.33	7949.66	6787.63	6787.63	7853.09	6820.72	6851.12	725.92	5660	5618.6	5233.78	5584.14	5261.32	5240.5	5233.97			-3.32864	1.00141	0.99954	-3.32864	0.99586	0.9971			7337.11	0.95766
																						725.85	7995	7957.03	6782.88	6782.88	7860.79	6813.89	6848.11	725.82	5635	5620.78	5232.06	5586.87	5258.91	5238.88	5232.28			-3.28936	0.99803	0.99954	-3.28936	0.99604	0.99709			7340.11	0.95881
																						725.75	7843.33	7961.15	6777.76	6777.76	7865.05	6806.79	6844.82	725.72	5606.67	5622.46	5230.43	5589.09	5256.62	5237.35	5230.69			-3.25008	1.00062	0.99954	-3.25008	0.9969	0.99709			7343.12	0.96707
																						725.65	7976.67	7962.85	6773.26	6773.26	7866.72	6800.41	6842.23	725.62	5680	5623.63	5228.91	5590.76	5254.46	5235.93	5229.22			-3.2108	0.99934	0.99953	-3.2108	0.99726	0.99709			7346.22	0.98268
																						725.55	7926.67	7960.82	6768.18	6768.18	7864.48	6793.54	6839.15	725.52	5680	5623.83	5227.09	5591.43	5252.02	5234.21	5227.44			-3.17152	0.99975	0.99953	-3.17152	0.99492	0.99709			7349.31	1.0005
																						725.45	7923.33	7955.8	6763.28	6763.28	7859.05	6786.96	6836.36	725.42	5753.33	5623.32	5225.26	5591.37	5249.59	5232.49	5225.67			-3.13224	1.00028	0.99952	-3.13224	0.99785	0.99708			7352.32	1.01655
																						725.35	7920	7947.59	6758.38	6758.38	7850.25	6780.45	6833.65	725.32	5598.33	5621.8	5223.13	5590.26	5246.88	5230.46	5223.6			-3.09296	0.9998	0.99952	-3.09296	0.9943	0.99708			7355.51	1.03127
																						725.25	7906.67	7936.26	6753.48	6753.48	7838.14	6774.03	6831.04	725.22	5608.33	5620.16	5221.62	5589	5244.8	5229.05	5222.16			-3.05368	0.99977	0.99951	-3.05368	0.99745	0.99708			7358.62	1.04415
																						725.15	7863.33	7921.99	6748.61	6748.61	7822.9	6767.73	6828.57	725.12	5533.33	5617.75	5220.06	5586.94	5242.69	5227.6	5220.68			-3.0144	0.99884	0.9995	-3.0144	0.99619	0.99708			7361.72	1.05477
																						725.05	7895	7905.07	6743.9	6743.9	7804.82	6761.67	6826.38	725.02	5513.33	5614.9	5218.79	5584.42	5240.9	5226.45	5219.51			-2.97512	1.00082	0.9995	-2.97512	0.9969	0.99707			7364.93	1.06163
																						724.95	8028.33	7885.41	6739.04	6739.04	7783.81	6755.53	6824.15	724.92	5610	5611.43	5217.6	5581.24	5239.2	5225.38	5218.42			-2.93584	0.99927	0.99949	-2.93584	0.99716	0.99707			7368.13	1.06212
																						724.85	7911.67	7862.84	6733.59	6733.59	7759.68	6748.88	6821.46	724.82	5535	5606.87	5216.02	5576.94	5237.12	5223.91	5216.96			-2.89656	0.99825	0.99949	-2.89656	0.99915	0.99707			7371.31	1.05484
																						724.75	7990	7838.69	6728.62	6728.62	7733.78	6742.78	6819.36	724.72	5688.33	5601.96	5214.73	5572.26	5235.36	5222.75	5215.8			-2.85728	1	0.99948	-2.85728	0.99551	0.99706			7374.51	1.03901
																						724.65	7818.33	7812.43	6723.29	6723.29	7705.56	6736.4	6817.04	724.62	5593.33	5595.82	5212.82	5566.3	5232.98	5220.96	5214.04			-2.818	0.99838	0.99947	-2.818	0.99703	0.99706			7377.8	1.0144
																						724.55	7916.67	7785.4	6718.66	6718.66	7676.38	6730.78	6815.57	724.52	5521.67	5589.49	5211.29	5560.13	5231	5219.55	5212.68			-2.77872	0.99994	0.99947	-2.77872	1.00006	0.99706			7381.11	0.98688
																						724.45	7781.67	7756.78	6713.6	6713.6	7645.4	6724.79	6813.8	724.42	5645	5582.94	5210.03	5553.69	5229.31	5218.43	5211.61			-2.73944	1.0007	0.99946	-2.73944	0.99942	0.99705			7384.3	0.96723
																						724.35	7801.67	7727.82	6709.09	6709.09	7613.87	6719.41	6812.73	724.32	5605	5575.42	5208.28	5546.25	5227.13	5216.8	5210.07			-2.70016	1.00026	0.99945	-2.70016	0.9972	0.99705			7387.73	0.95947
																						724.25	7821.67	7698.16	6704.48	6704.48	7581.44	6713.98	6811.7	724.22	5731.67	5567.66	5206.68	5538.52	5225.12	5215.34	5208.71			-2.66088	1.00019	0.99944	-2.66088	0.99809	0.99705			7391.01	0.96204
																						724.15	7625	7668.06	6699.76	6699.76	7548.34	6708.51	6810.73	724.12	5578.33	5559.05	5204.56	5529.9	5222.6	5213.35	5206.86			-2.6216	1.00201	0.99944	-2.6216	0.99637	0.99704			7394.31	0.96881
																						724.05	7611.67	7638.62	6695.85	6695.85	7515.69	6703.89	6810.74	724.02	5425	5550.77	5203.05	5521.57	5220.71	5211.99	5205.66			-2.58232	0.99926	0.99943	-2.58232	0.99804	0.99704			7397.72	0.97471
																						723.95	7526.67	7609.32	6691.98	6691.98	7482.97	6699.37	6810.96	723.92	5540	5542.88	5202.15	5513.57	5219.44	5211.24	5205.1			-2.54304	0.99896	0.99942	-2.54304	0.9981	0.99704			7401.12	0.9771
																						723.85	7573.33	7580.63	6688.46	6688.46	7450.62	6695.23	6811.7	723.82	5523.33	5534.37	5200.79	5504.9	5217.71	5210.02	5204.1			-2.50376	0.99676	0.99941	-2.50376	0.99711	0.99703			7404.51	0.97807
																						723.75	7423.33	7552.18	6684.72	6684.72	7418.29	6690.93	6812.4	723.72	5493.33	5525.81	5199.49	5496.12	5216.06	5208.87	5203.22			-2.46448	0.99848	0.9994	-2.46448	0.99793	0.99703			7407.92	0.98011
																						723.65	7610	7524.91	6681.6	6681.6	7386.92	6687.29	6813.91	723.62	5490	5517.31	5198.3	5487.35	5214.53	5207.84	5202.49			-2.4252	0.99881	0.99939	-2.4252	0.99656	0.99702			7411.42	0.98277
																						723.55	7473.33	7497.52	6677.68	6677.68	7355.2	6682.88	6814.81	723.52	5510	5508.81	5197.12	5478.52	5213.02	5206.83	5201.82			-2.38592	0.99944	0.99938	-2.38592	0.99595	0.99702			7414.93	0.98502
																						723.45	7433.33	7471.5	6674.32	6674.32	7324.61	6679.07	6816.47	723.42	5508.33	5500.26	5195.86	5469.56	5211.43	5205.73	5201.12			-2.34664	1.00093	0.99937	-2.34664	0.99837	0.99701			7418.3	0.98584
																						723.35	7506.67	7446.49	6671.12	6671.12	7294.8	6675.45	6818.48	723.32	5538.33	5491.8	5194.6	5460.62	5209.86	5204.64	5200.49			-2.30736	1.00179	0.99936	-2.30736	0.99557	0.99701			7421.9	0.98417
																						723.25	7426.67	7422.11	6667.59	6667.59	7265.38	6671.53	6820.38	723.22	5621.67	5483.33	5193.21	5451.6	5208.17	5203.42	5199.79			-2.26808	1.00184	0.99935	-2.26808	0.99737	0.997			7425.42	0.98039
																						723.15	7396.67	7399.06	6664.38	6664.38	7237.03	6667.98	6822.81	723.12	5506.67	5474.67	5191.48	5442.3	5206.14	5201.87	5198.81			-2.2288	1.00123	0.99933	-2.2288	0.99625	0.99699			7428.91	0.97875
																						723.05	7225	7377.14	6661.29	6661.29	7209.57	6664.56	6825.59	723.02	5446.67	5466.65	5190.21	5433.56	5204.58	5200.78	5198.37			-2.18952	0.99793	0.99932	-2.18952	0.99651	0.99699			7432.5	0.98082
																						722.95	7301.67	7357	6658.91	6658.91	7183.66	6661.88	6829.28	722.92	5428.33	5459.07	5189.18	5425.17	5203.27	5199.93	5198.24			-2.15024	0.9983	0.99931	-2.15024	0.99814	0.99698			7436.09	0.98483
																						722.85	7246.67	7337.61	6656.19	6656.19	7158.23	6658.89	6832.88	722.82	5573.33	5451.8	5188.21	5416.98	5202.03	5199.16	5198.27			-2.11096	0.99799	0.99929	-2.11096	0.99708	0.99697			7439.72	0.99193
																						722.75	7316.67	7319.56	6653.7	6653.7	7133.88	6656.14	6836.93	722.72	5441.67	5444.2	5186.66	5408.36	5200.21	5197.8	5197.8			-2.07168	0.99944	0.99928	-2.07168	0.9967	0.99697			7443.3	1.00193
																						722.65	7296.67	7302.3	6650.9	6650.9	7110.08	6653.11	6840.9	722.62	5455	5437.39	5185.63	5400.43	5198.92	5196.97	5197.96			-2.0324	0.99671	0.99926	-2.0324	0.99764	0.99696			7447	1.01223
																						722.55	7366.67	7286.21	6648.17	6648.17	7087.19	6650.17	6845.19	722.52	5360	5430.82	5184.54	5392.6	5197.58	5196.09	5198.16			-1.99312	0.99624	0.99925	-1.99312	0.99833	0.99695			7450.7	1.01918
																						722.45	7245	7270.93	6645.14	6645.14	7064.84	6646.95	6849.42	722.42	5218.33	5424.92	5183.83	5385.34	5196.63	5195.6	5198.85			-1.95384	0.99816	0.99923	-1.95384	0.99894	0.99694			7454.39	1.02255
																						722.35	7206.67	7257.24	6642.6	6642.6	7043.82	6644.24	6854.39	722.32	5380	5419.92	5183.69	5378.83	5196.26	5195.68	5200.24			-1.91456	1.00049	0.99921	-1.91456	0.99763	0.99693			7458.1	1.02354
																						722.25	7246.67	7244.78	6640.22	6640.22	7023.77	6641.69	6859.76	722.22	5491.67	5414.59	5182.9	5371.86	5195.23	5195.11	5201.09			-1.87528	1.00042	0.99919	-1.87528	0.99608	0.99692			7461.8	1.02298
																						722.15	7043.33	7233.21	6637.66	6637.66	7004.35	6638.99	6865.2	722.12	5480	5409.14	5181.65	5364.62	5193.76	5194.09	5201.63			-1.836	0.99996	0.99917	-1.836	0.99856	0.99691			7465.51	1.01973
																						722.05	7108.33	7223.53	6635.95	6635.95	6986.54	6637.14	6871.75	722.02	5343.33	5404.07	5180.45	5357.62	5192.34	5193.13	5202.34			-1.79672	1.00073	0.99915	-1.79672	0.99659	0.9969			7469.32	1.01332
																						721.95	7163.33	7214.61	6633.95	6633.95	6969.23	6635.02	6878.26	721.92	5298.33	5399.9	5179.79	5351.35	5191.47	5192.72	5203.76			-1.75744	1.00097	0.99912	-1.75744	0.9969	0.99689			7473.11	1.00599
																						721.85	7158.33	7206.44	6631.72	6631.72	6952.4	6632.68	6884.8	721.82	5430	5396.27	5179.31	5345.45	5190.78	5192.49	5205.5			-1.71816	0.99776	0.9991	-1.71816	0.99706	0.99688			7476.91	1.00033
																						721.75	7221.67	7199.27	6629.49	6629.49	6936.3	6630.36	6891.59	721.72	5431.67	5392.47	5178.3	5339.2	5189.56	5191.73	5206.88			-1.67888	0.99801	0.99907	-1.67888	0.99719	0.99687			7480.71	0.99638
																						721.65	7198.33	7192.77	6626.99	6626.99	6920.62	6627.77	6898.37	721.62	5338.33	5389.02	5177.28	5333.12	5188.35	5190.98	5208.41			-1.6396	0.99967	0.99905	-1.6396	0.99807	0.99686			7484.61	0.99172
																						721.55	7175	7187.29	6624.58	6624.58	6905.68	6625.27	6905.5	721.52	5275	5386.31	5176.63	5327.6	5187.5	5190.6	5210.5			-1.60032	0.99994	0.99902	-1.60032	0.99543	0.99684			7488.52	0.98586
																						721.45	7211.67	7182.8	6622.25	6622.25	6891.48	6622.87	6912.96	721.42	5455	5384.23	5176.23	5322.5	5186.92	5190.49	5213.02			-1.56104	1.00049	0.99899	-1.56104	0.99706	0.99683			7492.41	0.98142
																						721.35	7136.67	7179.02	6619.77	6619.77	6877.72	6620.32	6920.52	721.32	5446.67	5381.79	5175.11	5316.85	5185.61	5189.66	5215.01			-1.52176	0.99697	0.99895	-1.52176	0.99587	0.99681			7496.31	0.98021
																						721.25	7313.33	7176.38	6617.58	6617.58	6864.85	6618.07	6928.62	721.22	5303.33	5379.76	5174.01	5311.38	5184.33	5188.86	5217.22			-1.48248	0.99792	0.99892	-1.48248	0.9969	0.99679			7500.2	0.98244
																						721.15	7303.33	7173.81	6614.64	6614.64	6851.79	6615.08	6936.22	721.12	5380	5378.68	5173.49	5306.66	5183.64	5188.65	5220.2			-1.4432	0.99765	0.99888	-1.4432	0.99617	0.99678			7504.11	0.98613
																						721.05	7385	7172.04	6611.73	6611.73	6839.28	6612.12	6944.1	721.02	5445	5377.66	5172.66	5301.78	5182.63	5188.13	5223.08			-1.40392	1.00074	0.99884	-1.40392	0.99639	0.99676			7508.12	0.98919
																						720.95	7160	7170.67	6608.47	6608.47	6826.94	6608.82	6951.86	720.92	5373.33	5376.75	5171.56	5296.78	5181.37	5187.36	5225.91			-1.36464	0.99815	0.99879	-1.36464	0.99685	0.99673			7512.12	0.99049
																						720.85	7051.67	7170.96	6606.14	6606.14	6816	6606.45	6960.79	720.82	5308.33	5376.51	5170.74	5292.21	5180.39	5186.89	5229.24			-1.32536	1.00122	0.99874	-1.32536	0.99467	0.99671			7516.1	0.99057
																						720.75	7353.33	7172.39	6604.26	6604.26	6805.98	6604.53	6970.39	720.72	5383.33	5376.9	5170.19	5288.04	5179.68	5186.69	5233.06			-1.28608	0.99812	0.99869	-1.28608	0.9973	0.99669			7520.11	0.99079
																						720.65	7303.33	7173.2	6601.09	6601.09	6795.11	6601.34	6978.94	720.62	5433.33	5377.35	5169.33	5283.7	5178.66	5186.19	5236.78			-1.2468	0.99785	0.99864	-1.2468	0.9963	0.99666			7524.2	0.99189
																						720.55	7113.33	7174.83	6598.13	6598.13	6784.85	6598.34	6987.9	720.52	5388.33	5377.97	5168.26	5279.29	5177.45	5185.5	5240.53			-1.20752	1.00035	0.99858	-1.20752	0.99749	0.99663			7528.32	0.99414
																						720.45	7070	7177.85	6595.95	6595.95	6775.76	6596.14	6997.85	720.42	5451.67	5379.14	5167.38	5275.18	5176.41	5184.99	5244.68			-1.16824	0.99825	0.99851	-1.16824	0.99762	0.9966			7532.4	0.99658
																						720.35	7061.67	7181.61	6593.95	6593.95	6767.21	6594.12	7008.18	720.32	5363.33	5380.4	5166.23	5270.93	5175.12	5184.25	5248.79			-1.12896	0.99816	0.99844	-1.12896	0.9956	0.99657			7536.53	0.99789
																						720.25	7078.33	7185.93	6591.98	6591.98	6759.04	6592.12	7018.72	720.22	5233.33	5382.37	5165.43	5267.14	5174.19	5183.86	5253.48			-1.08968	0.99921	0.99836	-1.08968	0.99705	0.99653			7540.61	0.99801
																						720.15	7320	7190.68	6589.92	6589.92	6751.12	6590.05	7029.35	720.12	5261.67	5385.21	5165.16	5263.99	5173.77	5184.02	5258.91			-1.0504	0.99847	0.99828	-1.0504	0.99605	0.99649			7544.72	0.99803
																						720.05	7293.33	7194.87	6586.84	6586.84	6742.47	6586.95	7039.12	720.02	5403.33	5388.28	5164.77	5260.83	5173.25	5184.07	5264.44			-1.01112	0.99607	0.99818	-1.01112	0.99643	0.99645			7548.9	0.99863
																						719.95	7340	7199.6	6583.85	6583.85	6734.21	6583.95	7049.14	719.92	5400	5391.1	5163.81	5257.19	5172.16	5183.56	5269.61			-0.97184	0.998	0.99808	-0.97184	0.99658	0.9964			7553.1	1.00061
																						719.85	7141.67	7204.53	6580.66	6580.66	6726.01	6580.75	7059.1	719.82	5425	5394.26	5162.85	5253.67	5171.07	5183.09	5274.99			-0.93256	0.99787	0.99797	-0.93256	0.99709	0.99635			7557.31	1.00486
																						719.75	7336.67	7210.66	6578.29	6578.29	6718.89	6578.37	7069.99	719.72	5388.33	5397.63	5161.79	5250.13	5169.89	5182.52	5280.47			-0.89328	0.99892	0.99784	-0.89328	0.99602	0.99629			7561.5	1.00929
																						719.65	7278.33	7216.31	6575.09	6575.09	6711.18	6575.16	7080.15	719.62	5460	5401.44	5160.88	5246.83	5168.85	5182.11	5286.28			-0.854	0.99688	0.9977	-0.854	0.9964	0.99623			7565.82	1.01198
																						719.55	7056.67	7222.5	6572.12	6572.12	6703.92	6572.18	7090.64	719.52	5381.67	5405.23	5159.67	5243.32	5167.53	5181.43	5291.97			-0.81472	0.99894	0.99754	-0.81472	0.99635	0.99616			7570.1	1.01192
																						719.45	7253.33	7229.9	6570.07	6570.07	6697.79	6570.12	7102.12	719.42	5348.33	5409.62	5158.78	5240.2	5166.51	5181.08	5298.15			-0.77544	0.99724	0.99737	-0.77544	0.99724	0.99608			7574.42	1.00924
																						719.35	7368.33	7236.7	6567.19	6567.19	6691.02	6567.23	7112.82	719.32	5385	5414.39	5158.01	5237.3	5165.63	5180.88	5304.61			-0.73616	0.99874	0.99717	-0.73616	0.99665	0.99599			7578.72	1.00498
																						719.25	7440	7243.22	6563.8	6563.8	6683.94	6563.84	7123.04	719.22	5503.33	5419.25	5157.1	5234.31	5164.6	5180.56	5311.06			-0.69688	0.99824	0.99695	-0.69688	0.99633	0.99589			7583.01	1.00067
																						719.15	7340	7249.61	6560.1	6560.1	6676.72	6560.14	7132.95	719.12	5533.33	5423.84	5155.7	5230.93	5163.1	5179.77	5317.14			-0.6576	0.99656	0.99669	-0.6576	0.99399	0.99578			7587.32	0.99797
																						719.05	7331.67	7256.55	6556.81	6556.81	6670.06	6556.84	7143.26	719.02	5443.33	5428.51	5154.17	5227.48	5161.47	5178.88	5323.2			-0.61832	0.9968	0.9964	-0.61832	0.99558	0.99565			7591.72	0.9971
																						718.95	7365	7263.62	6553.53	6553.54	6663.58	6553.56	7153.54	718.92	5470	5433.72	5153.01	5224.46	5160.19	5178.38	5329.71			-0.57904	0.99588	0.99607	-0.57904	0.99546	0.9955			7596.11	0.99779
																						718.85	7110	7270.62	6550.11	6550.11	6657.09	6550.13	7163.61	718.82	5375	5438.98	5151.73	5221.39	5158.81	5177.79	5336.17			-0.53976	0.99571	0.99568	-0.53976	0.99473	0.99533			7600.52	0.99907
																						718.75	7353.33	7278.72	6547.74	6547.74	6651.8	6547.76	7174.65	718.72	5401.67	5444.75	5150.83	5218.76	5157.81	5177.6	5343.06			-0.50048	0.99487	0.99523	-0.50048	0.99493	0.99514			7604.91	0.99937
																						718.65	7306.67	7285.78	6544.34	6544.34	6645.59	6544.36	7184.52	718.62	5580	5450.52	5149.81	5216.07	5156.7	5177.34	5349.85			-0.4612	0.99541	0.9947	-0.4612	0.994	0.99491			7609.42	0.99843
																						718.55	7276.67	7293	6541.12	6541.12	6639.68	6541.14	7194.43	718.52	5496.67	5455.65	5148.08	5212.73	5154.86	5176.38	5355.92			-0.42192	0.99357	0.99408	-0.42192	0.99596	0.99464			7613.9	0.99711
																						718.45	7283.33	7300.26	6538.02	6538.02	6634	6538.03	7204.26	718.42	5468.33	5461.19	5146.67	5209.76	5153.36	5175.78	5362.3			-0.38264	0.99364	0.99334	-0.38264	0.9938	0.99432			7618.42	0.99725
																						718.35	7306.67	7307.37	6534.87	6534.88	6628.38	6534.88	7213.84	718.32	5323.33	5466.87	5145.37	5206.95	5151.97	5175.34	5368.72			-0.34336	0.99076	0.99245	-0.34336	0.99345	0.99394			7622.91	0.99906
																						718.25	7120	7314.22	6531.61	6531.62	6622.75	6531.62	7223.06	718.22	5401.67	5473.15	5144.65	5204.77	5151.16	5175.51	5375.66			-0.30408	0.99207	0.99138	-0.30408	0.99162	0.99349			7627.41	1.00086
																						718.15	7258.33	7321.66	6529.12	6529.14	6617.98	6529.13	7232.77	718.12	5531.67	5479.09	5143.62	5202.33	5150.04	5175.4	5382.17			-0.2648	0.99001	0.99009	-0.2648	0.99147	0.99294			7631.92	1.00132
																						718.05	7495	7328.28	6526.04	6526.07	6612.71	6526.05	7241.57	718.02	5486.67	5484.46	5142.05	5199.4	5148.38	5174.81	5388.02			-0.22552	0.99005	0.98853	-0.22552	0.9928	0.99227			7636.51	1.00029
																						717.95	7428.33	7333.61	6521.95	6521.99	6606.51	6521.96	7249.01	717.92	5565	5489.96	5140.66	5196.69	5146.91	5174.45	5393.9			-0.18624	0.98341	0.98666	-0.18624	0.9915	0.99146			7641.11	0.99859
																						717.85	7383.33	7338.91	6518.12	6518.18	6600.65	6518.13	7256.32	717.82	5511.67	5495.04	5138.95	5193.7	5145.11	5173.81	5399.26			-0.14696	0.98556	0.98445	-0.14696	0.99052	0.99047			7645.71	0.9972
																						717.75	7275	7344.03	6514.47	6514.55	6595.04	6514.47	7263.38	717.72	5646.67	5500.22	5137.44	5190.96	5143.52	5173.45	5404.62			-0.10768	0.9813	0.98192	-0.10768	0.98931	0.98928			7650.31	0.9967
																						717.65	7316.67	7349.22	6511.26	6511.36	6589.95	6511.26	7270.41	717.62	5600	5504.72	5135.39	5187.7	5141.39	5172.6	5409.19			-0.0684	0.97823	0.9792	-0.0684	0.98669	0.9879			7655.01	0.99705
																						717.55	7161.67	7353.79	6507.85	6508.01	6584.73	6507.86	7276.77	717.52	5528.33	5509.23	5133.51	5184.67	5139.43	5171.99	5413.68			-0.02912	0.97755	0.97655	-0.02912	0.98718	0.98636			7659.71	0.99792
																						717.45	7405	7358.54	6505.09	6505.3	6580.21	6505.1	7283.22	717.42	5505	5513.86	5131.92	5181.95	5137.76	5171.74	5418.16			0.01016	0.97459	0.97439	0.01016	0.98508	0.98481			7664.42	0.99955
																						717.35	7346.67	7361.77	6501.29	6501.58	6574.71	6501.29	7288.06	717.32	5525	5518.38	5130.41	5179.36	5136.18	5171.67	5422.41			0.04944	0.97527	0.97319	0.04944	0.9835	0.98347			7669.11	1.00175
																						717.25	7341.67	7364.71	6497.72	6498.12	6569.5	6497.72	7292.53	717.22	5553.33	5522.6	5128.82	5176.71	5134.51	5171.61	5426.23			0.08872	0.97147	0.97321	0.08872	0.98371	0.98266			7673.81	1.00399
																						717.15	7221.67	7367.1	6494.16	6494.69	6564.36	6494.16	7296.36	717.12	5435	5526.47	5127.11	5173.97	5132.73	5171.52	5429.57			0.128	0.97312	0.97435	0.128	0.98191	0.98255			7678.5	1.00612
																						717.05	7405	7369.41	6491.09	6491.81	6559.75	6491.09	7300.02	717.02	5465	5530.58	5125.86	5171.74	5131.41	5172.02	5433			0.16728	0.97496	0.9762	0.16728	0.98087	0.9831			7683.3	1.00773
																						716.95	7351.67	7370.35	6487.23	6488.2	6554.41	6487.23	7302.18	716.92	5511.67	5534.32	5124.5	5169.41	5129.97	5172.53	5435.9			0.20656	0.97836	0.97827	0.20656	0.9841	0.98408			7688.11	1.00798
																						716.85	7155	7370.9	6483.57	6484.89	6549.33	6483.57	7303.83	716.82	5563.33	5537.61	5122.93	5166.91	5128.34	5172.98	5438.17			0.24584	0.97994	0.98018	0.24584	0.98357	0.98518			7692.9	1.00735
																						716.75	7265	7371.65	6480.74	6482.48	6545.1	6480.74	7305.54	716.72	5533.33	5540.43	5121.16	5164.23	5126.49	5173.38	5439.8			0.28512	0.98288	0.98172	0.28512	0.98804	0.98617			7697.7	1.00649
																						716.65	7488.33	7371.33	6477.43	6479.73	6540.44	6477.43	7306	716.62	5486.67	5543.12	5119.49	5161.68	5124.76	5174.07	5441.07			0.3244	0.98359	0.9828	0.3244	0.98624	0.9869			7702.62	1.00588
																						716.55	7161.67	7369.46	6473.16	6476.19	6534.87	6473.16	7304.72	716.52	5456.67	5545.74	5118.01	5159.35	5123.22	5175.15	5442.06			0.36368	0.98447	0.98338	0.36368	0.98842	0.98733			7707.5	1.00526
																						716.45	7201.67	7368.4	6470.25	6474.21	6530.7	6470.25	7303.99	716.42	5550	5548.26	5116.64	5157.15	5121.79	5176.56	5442.69			0.40296	0.98351	0.98347	0.40296	0.98644	0.98743			7712.4	1.0043
																						716.35	7351.67	7366.63	6467.16	6472.31	6526.38	6467.16	7302.26	716.32	5465	5550.17	5114.9	5154.6	5119.97	5177.83	5442.45			0.44224	0.98417	0.98306	0.44224	0.98954	0.98721			7717.31	1.00325
																						716.25	7373.33	7363.75	6463.42	6470.07	6521.46	6463.42	7299.06	716.22	5595	5552.22	5113.48	5152.4	5118.5	5179.72	5442.04			0.48152	0.98149	0.98215	0.48152	0.98774	0.98666			7722.19	1.00248
																						716.15	7401.67	7360.35	6459.58	6468.12	6516.46	6459.58	7294.94	716.12	5470	5553.56	5111.54	5149.69	5116.49	5181.38	5440.61			0.5208	0.98059	0.98076	0.5208	0.98518	0.98582			7727.11	1.00239
																						716.05	7276.67	7356.51	6455.6	6466.51	6511.36	6455.6	7289.85	716.02	5523.33	5555.26	5110.09	5147.51	5114.99	5183.88	5439.16			0.56008	0.97834	0.97896	0.56008	0.98449	0.98478			7732.11	1.00288
																						715.95	7356.67	7352.96	6452.13	6465.97	6506.8	6452.14	7284.45	715.92	5506.67	5556.64	5108.42	5145.12	5113.26	5186.53	5436.99			0.59937	0.97741	0.97692	0.59937	0.98334	0.98369			7737.13	1.00327
																						715.85	7463.33	7348.96	6448.31	6465.77	6501.92	6448.31	7277.89	715.82	5476.67	5558.01	5106.82	5142.81	5111.6	5189.66	5434.39			0.63865	0.97252	0.97494	0.63865	0.98409	0.98283			7742.11	1.00334
																						715.75	7321.67	7344.55	6444.03	6465.93	6496.61	6444.03	7270.07	715.72	5511.67	5559.48	5105.32	5140.64	5110.05	5193.36	5431.4			0.67793	0.97423	0.9735	0.67793	0.98115	0.9825			7747.11	1.00344
																						715.65	7305	7340.94	6440.32	6467.63	6491.9	6440.32	7262.05	715.62	5580	5560.83	5103.68	5138.34	5108.35	5197.42	5427.77			0.71721	0.97316	0.97305	0.71721	0.98411	0.98289			7752.22	1.00385
																						715.55	7425	7337.79	6436.67	6470.52	6487.28	6436.67	7253.33	715.52	5620	5561.98	5101.76	5135.77	5106.38	5201.73	5423.38			0.75649	0.97703	0.97384	0.75649	0.98472	0.98393			7757.31	1.00412
																						715.45	7335	7334.73	6432.49	6474.21	6482.16	6432.49	7243.35	715.42	5688.33	5563.1	5099.67	5133.06	5104.23	5206.48	5418.35			0.79577	0.97473	0.97572	0.79577	0.98325	0.98538			7762.42	1.00378
																						715.35	7328.33	7332.88	6428.68	6479.79	6477.43	6428.68	7233.02	715.32	5641.67	5564.14	5097.29	5130.07	5101.8	5211.57	5412.58			0.83505	0.97934	0.97826	0.83505	0.98833	0.98695			7767.5	1.00309
																						715.25	7390	7332.12	6424.88	6487.13	6472.74	6424.88	7222.02	715.22	5690	5565.64	5095.1	5127.28	5099.55	5217.55	5406.55			0.87433	0.98032	0.981	0.87433	0.99074	0.98844			7772.62	1.00238
																						715.15	7423.33	7332.45	6420.81	6496.17	6467.79	6420.81	7210.1	715.12	5538.33	5567.27	5092.69	5124.3	5097.1	5224.06	5399.89			0.91361	0.98413	0.98361	0.91361	0.98864	0.98975			7777.7	1.00199
																						715.05	7248.33	7334.26	6416.57	6507.29	6462.71	6416.57	7197.41	715.02	5545	5569.9	5090.9	5121.94	5095.25	5231.98	5393.43			0.95289	0.98501	0.98593	0.95289	0.99089	0.99086			7782.92	1.00188
																						714.95	7298.33	7338.71	6413.06	6521.61	6458.38	6413.06	7184.85	714.92	5463.33	5572.98	5089.06	5119.55	5093.37	5240.71	5386.55			0.99217	0.98589	0.98792	0.99217	0.99069	0.99178			7788.1	1.00181
																						714.85	7143.33	7345.16	6409.32	6538.45	6453.83	6409.32	7171.52	714.82	5650	5576.93	5087.55	5117.51	5091.81	5250.65	5379.62			1.03145	0.98937	0.98958	1.03145	0.99395	0.99253			7793.33	1.0019
																						714.75	7371.67	7354.76	6406.22	6558.93	6449.95	6406.22	7158.32	714.72	5710	5580.74	5085.28	5114.72	5089.49	5260.78	5371.6			1.07073	0.98952	0.99096	1.07073	0.99308	0.99316			7798.52	1.0024
																						714.65	7371.67	7366.16	6402.14	6581.67	6445.11	6402.14	7143.67	714.62	5681.67	5584.97	5082.76	5111.69	5086.92	5271.63	5363.01			1.11001	0.99044	0.9921	1.11001	0.99412	0.99367			7803.84	1.00306
																						714.55	7583.33	7380.62	6398.05	6607.88	6440.27	6398.05	7128.56	714.52	5626.67	5590.04	5080.35	5108.77	5084.46	5283.61	5354.24			1.14929	0.99213	0.99305	1.14929	0.99347	0.99409			7809.11	1.00375
																						714.45	7505	7397.45	6393.04	6636.84	6434.54	6393.04	7112.15	714.42	5580	5596.14	5078.14	5106.09	5082.21	5296.85	5345.41			1.18857	0.99499	0.99384	1.18857	0.99505	0.99445			7814.44	1.0043
																						714.35	7470	7418.09	6388.35	6669.97	6429.14	6388.35	7095.67	714.32	5526.67	5603.25	5076.11	5103.59	5080.14	5311.35	5336.52			1.22785	0.99391	0.9945	1.22785	0.99387	0.99475			7819.72	1.00459
																						714.25	7645	7442.49	6383.78	6707.16	6423.89	6383.78	7079	714.22	5566.67	5611.47	5074.3	5101.31	5078.28	5327.15	5327.62			1.26713	0.99961	0.99506	1.26713	0.99589	0.995			7825.01	1.00477
																						714.15	7588.33	7469.87	6378.45	6747.6	6417.89	6378.45	7061.28	714.12	5683.33	5620.44	5072.31	5098.87	5076.25	5343.87	5318.38			1.30641	0.99688	0.99553	1.30641	0.99328	0.99521			7830.32	1.00506
																						714.05	7645	7501.25	6373.34	6792.3	6412.12	6373.34	7043.51	714.02	5693.33	5629.87	5069.84	5095.97	5073.74	5361.2	5308.5			1.34569	0.99311	0.99594	1.34569	0.99487	0.9954			7835.7	1.00529
																						713.95	7570	7536.07	6367.97	6840.64	6406.11	6367.97	7025.26	713.92	5701.67	5640.23	5067.33	5093.03	5071.18	5379.57	5298.43			1.38497	0.99674	0.99629	1.38497	0.99626	0.99556			7841.1	1.0054
																						713.85	7738.33	7574.79	6362.9	6893.06	6400.41	6362.9	7007.11	713.82	5493.33	5651.48	5064.77	5090.05	5068.58	5398.93	5288.22			1.42425	0.99831	0.9966	1.42425	0.9944	0.9957			7846.5	1.00534
																						713.75	7808.33	7616.1	6357.09	6948.21	6394	6357.09	6988.07	713.72	5640	5664.5	5063.04	5087.91	5066.81	5420.13	5278.76			1.46353	0.99922	0.99686	1.46353	0.99582	0.99582			7851.9	1.00528
																						713.65	7770	7660.12	6350.96	7006.18	6387.27	6350.96	6968.58	713.62	5660	5677.81	5060.71	5085.18	5064.44	5441.66	5268.65			1.50281	0.99601	0.9971	1.50281	0.99668	0.99593			7857.43	1.0051
																						713.55	7825	7706.91	6344.96	7067.02	6380.7	6344.96	6949.11	713.52	5630	5691.87	5058.29	5082.38	5061.98	5463.94	5258.43			1.54209	0.99633	0.9973	1.54209	0.99395	0.99603			7862.91	1.00461
																						713.45	7830	7755.5	6338.71	7129.71	6373.88	6338.71	6929.33	713.42	5618.33	5706.8	5055.98	5079.69	5059.64	5487.11	5248.31			1.58137	0.99687	0.99749	1.58137	0.99669	0.99611			7868.43	1.0039
																						713.35	7771.67	7805.53	6332.41	7193.9	6367.03	6332.41	6909.43	713.32	5733.33	5722.4	5053.71	5077.05	5057.33	5510.9	5238.26			1.62065	0.99632	0.99765	1.62065	0.99574	0.99619			7873.9	1.00343
																						713.25	7790	7856.51	6326.34	7259.03	6360.41	6326.34	6889.74	713.22	5795	5738.06	5050.97	5073.94	5054.55	5534.7	5227.77			1.65993	0.99799	0.99779	1.65993	0.99571	0.99626			7879.4	1.0029
																						713.15	7908.33	7907.37	6320.15	7324.02	6353.7	6320.15	6869.95	713.12	5741.67	5753.79	5047.97	5070.59	5051.51	5558.5	5217.1			1.69921	0.99707	0.99792	1.69921	0.99588	0.99632			7884.92	1.0025
																						713.05	7891.67	7956.86	6313.45	7387.62	6346.48	6313.45	6849.65	713.02	5746.67	5769.87	5045.17	5067.44	5048.67	5582.55	5206.71			1.73849	0.99874	0.99804	1.73849	0.99646	0.99637			7890.5	1.00222
																						712.95	7850	8004.59	6306.78	7449.4	6339.31	6306.78	6829.44	712.92	5706.67	5785.83	5042.34	5064.27	5045.8	5606.37	5196.39			1.77777	1.00022	0.99815	1.77777	0.99632	0.99642			7896.1	1.00201
																						712.85	7680	8049.81	6300.26	7508.59	6332.3	6300.26	6809.44	712.82	5796.67	5801.56	5039.65	5061.26	5043.09	5629.83	5186.35			1.81705	0.99767	0.99824	1.81705	0.99702	0.99647			7901.71	1.00161
																						712.75	7921.67	8092.06	6294.44	7564.72	6325.99	6294.44	6790.22	712.72	5761.67	5816.25	5036.6	5057.88	5040	5652.11	5176.06			1.85633	0.99808	0.99833	1.85633	0.99501	0.99651			7907.3	1.00129
																						712.65	8126.67	8128.71	6287.56	7615.14	6318.65	6287.56	6770.05	712.62	5913.33	5830.04	5033.67	5054.64	5037.04	5673.31	5166.07			1.89561	0.99929	0.99841	1.89561	0.99638	0.99655			7913.01	1.00108
																						712.55	8171.67	8159.07	6279.8	7659.15	6310.42	6279.8	6749.1	712.52	5871.67	5841.79	5030.12	5050.77	5033.45	5692.32	5155.61			1.93489	0.99871	0.99849	1.93489	0.99738	0.99658			7918.71	1.00091
																						712.45	7988.33	8182.94	6271.81	7696.51	6301.98	6271.81	6728.06	712.42	5915	5851.92	5026.73	5047.07	5030.02	5709.51	5145.49			1.97417	0.99886	0.99855	1.97417	0.99755	0.99662			7924.4	1.00064
																						712.35	7951.67	8200.57	6264.56	7727.49	6294.29	6264.56	6707.91	712.32	5900	5859.65	5023.14	5043.19	5026.4	5724.11	5135.37			2.01345	0.99888	0.99862	2.01345	0.99788	0.99664			7930.1	1.00042
																						712.25	8263.33	8210.7	6257.43	7750.79	6286.73	6257.43	6688.04	712.22	5868.33	5864.86	5019.6	5039.36	5022.83	5735.98	5125.48			2.05273	0.99995	0.99867	2.05273	0.99821	0.99667			7935.81	1.00044
																						712.15	8156.67	8211.35	6248.96	7764.43	6277.84	6248.96	6667	712.12	5820	5867.24	5016.18	5035.65	5019.38	5744.81	5115.92			2.09201	0.99713	0.99873	2.09201	0.99687	0.9967			7941.5	1.00073
																						712.05	8145	8203.92	6240.9	7769.8	6269.36	6240.9	6646.56	712.02	5885	5866.57	5012.93	5032.13	5016.1	5750.38	5106.76			2.13129	1.00097	0.99878	2.13129	0.99565	0.99672			7947.31	1.00087
																						711.95	8216.67	8187.77	6232.86	7766.24	6260.92	6232.86	6626.33	711.92	5865	5862.16	5009.41	5028.34	5012.55	5751.98	5097.53			2.17057	0.99829	0.99882	2.17057	0.99526	0.99674			7953.1	1.00085
																						711.85	8140	8162.48	6224.48	7753.34	6252.14	6224.48	6605.95	711.82	5888.33	5854.23	5005.96	5024.62	5009.07	5749.83	5088.59			2.20985	0.99922	0.99886	2.20985	0.99724	0.99676			7958.93	1.00074
																						711.75	8200	8128.77	6216.39	7731.8	6243.67	6216.39	6586.09	711.72	5911.67	5842.55	5002.4	5020.8	5005.48	5743.71	5079.77			2.24913	1.00043	0.9989	2.24913	0.99775	0.99678			7964.71	1.00063
																						711.65	8181.67	8086.32	6208.01	7701.28	6234.91	6208.01	6566.16	711.62	5886.67	5827.22	4998.73	5016.87	5001.78	5733.7	5071.06			2.28841	0.99956	0.99894	2.28841	0.99532	0.9968			7970.6	1.0006
																						711.55	8175	8035.8	6199.68	7662.47	6226.2	6199.68	6546.49	711.52	5821.67	5808.58	4995.15	5013.04	4998.16	5720.15	5062.66			2.32769	0.99843	0.99897	2.32769	0.99718	0.99682			7976.51	1.00067
																						711.45	8075	7977.76	6191.34	7615.89	6217.49	6191.34	6527.06	711.42	5821.67	5787.05	4991.81	5009.45	4994.8	5703.49	5054.73			2.36697	0.99923	0.99901	2.36697	0.99699	0.99683			7982.43	1.00063
																						711.35	8098.33	7913.18	6183.38	7562.53	6209.18	6183.38	6508.24	711.32	5741.67	5762.72	4988.46	5005.86	4991.42	5683.79	5047.02			2.40625	0.99987	0.99904	2.40625	0.99875	0.99685			7988.3	1.00036
																						711.25	7941.67	7842.37	6175.29	7502.67	6200.74	6175.29	6489.54	711.22	5815	5736.24	4985.42	5002.59	4988.35	5661.73	5039.83			2.44553	0.99897	0.99906	2.44553	0.99727	0.99686			7994.22	0.99997
																						711.15	7733.33	7766.88	6167.83	7437.9	6192.94	6167.83	6471.71	711.12	5645	5707.44	4982.07	4999.01	4984.98	5637.11	5032.55			2.48481	0.99848	0.99909	2.48481	0.99791	0.99687			8000.12	0.99964
																						711.05	7730	7687.8	6161.22	7369.28	6185.99	6161.22	6454.98	711.02	5623.33	5677.68	4979.4	4996.11	4982.27	5611.32	5026.16			2.52409	0.99937	0.99912	2.52409	0.99381	0.99689			8006.11	0.99929
																						710.95	7870	7605.3	6154.6	7296.96	6179.04	6154.6	6438.48	710.92	5540	5646.74	4976.8	4993.29	4979.65	5584.15	5020.04			2.56337	1.00069	0.99914	2.56337	0.99522	0.9969			8012.12	0.99887
																						710.85	7503.33	7519.62	6147.35	7221.23	6171.47	6147.35	6421.62	710.82	5551.67	5615.29	4974.52	4990.8	4977.35	5556.25	5014.46			2.60265	1.00065	0.99916	2.60265	0.99624	0.99691			8018.12	0.99844
																						710.75	7433.33	7433.95	6141.62	7145.23	6165.43	6141.62	6406.54	710.72	5503.33	5583.25	4972.19	4988.25	4974.99	5527.57	5009.02			2.64193	1.00258	0.99918	2.64193	0.99593	0.99692			8024.13	0.99796
																						710.65	7368.33	7347.91	6136.17	7068.6	6159.66	6136.17	6391.99	710.62	5425	5551.22	4970.05	4985.9	4972.82	5498.69	5003.96			2.68121	0.99788	0.9992	2.68121	0.99736	0.99693			8030.2	0.99745
																						710.55	7258.33	7262.3	6130.96	6992.14	6154.15	6130.96	6377.93	710.52	5418.33	5519.56	4968.21	4983.86	4970.96	5469.99	4999.38			2.72049	0.99907	0.99922	2.72049	0.9969	0.99694			8036.34	0.99692
																						710.45	7315	7178.22	6126.2	6916.95	6149.09	6126.2	6364.59	710.42	5676.67	5488.2	4966.4	4981.84	4969.12	5441.43	4995.01			2.75977	0.99967	0.99924	2.75977	0.99575	0.99695			8042.43	0.99641
																						710.35	7253.33	7095.59	6121.18	6842.95	6143.78	6121.18	6351.23	710.32	5480	5456.33	4963.53	4978.77	4966.23	5412.17	4989.75			2.79905	1.00041	0.99926	2.79905	0.99848	0.99695			8048.53	0.99579
																						710.25	6998.33	7015.65	6116.4	6771.38	6138.71	6116.4	6338.36	710.22	5426.67	5425.9	4961.45	4976.5	4964.12	5384.18	4985.44			2.83833	0.99933	0.99927	2.83833	0.99697	0.99696			8054.63	0.99486
																						710.15	6988.33	6939.73	6112.68	6703.57	6134.7	6112.68	6326.81	710.12	5361.67	5396.51	4959.57	4974.43	4962.22	5357.08	4981.49			2.87761	1.00007	0.99929	2.87761	0.99636	0.99697			8060.73	0.99415
																						710.05	6796.67	6867.19	6108.98	6638.89	6130.73	6108.98	6315.53	710.02	5400	5368.32	4957.95	4972.62	4960.57	5331.02	4977.94			2.91689	0.99832	0.9993	2.91689	0.99619	0.99698			8066.9	0.99364
																						709.95	6610	6799.23	6106.07	6578.53	6127.55	6106.07	6305.29	709.92	5541.67	5340.97	4956.16	4970.65	4958.77	5305.66	4974.38			2.95617	1.00068	0.99932	2.95617	0.99551	0.99698			8073.12	0.99277
																						709.85	6606.67	6736.02	6103.94	6522.69	6125.15	6103.94	6296.07	709.82	5306.67	5314.16	4953.8	4968.11	4956.38	5280.7	4970.36			2.99545	0.99952	0.99933	2.99545	0.99801	0.99699			8079.35	0.99206
																						709.75	6725	6677.03	6101.82	6470.8	6122.77	6101.82	6287.1	709.72	5250	5289.41	4952.38	4966.51	4954.93	5257.68	4967.42			3.03473	0.99945	0.99934	3.03473	0.99792	0.997			8085.53	0.99156
																						709.65	6390	6621.77	6099.19	6422.41	6119.88	6099.19	6277.86	709.62	5310	5266.09	4951.17	4965.13	4953.71	5235.95	4964.81			3.07401	0.99903	0.99935	3.07401	0.9969	0.997			8091.83	0.99112
																						709.55	6423.33	6572.14	6097.96	6379.42	6118.4	6097.96	6270.25	709.52	5220	5243.71	4949.73	4963.51	4952.24	5215.06	4962.07			3.11329	0.99955	0.99937	3.11329	0.99654	0.99701			8098.12	0.99101
																						709.45	6293.33	6526.58	6096.59	6340.26	6116.78	6096.59	6262.72	709.42	5238.33	5222.89	4948.63	4962.26	4951.12	5195.61	4959.79			3.15257	0.99945	0.99938	3.15257	0.99702	0.99701
																						709.35	6351.67	6485.61	6095.76	6305.45	6115.7	6095.76	6255.96	709.32	5181.67	5203.19	4947.47	4960.92	4949.94	5177.19	4957.54			3.19185	1.0005	0.99939	3.19185	0.99899	0.99702
																						709.25	6498.33	6448.3	6094.68	6274.1	6114.38	6094.68	6249.18	709.22	5160	5184.89	4946.52	4959.81	4948.97	5160.07	4955.6			3.23113	1.00085	0.9994	3.23113	0.99761	0.99702
																						709.15	6383.33	6414.06	6092.97	6245.59	6112.44	6092.97	6241.98	709.12	5261.67	5167.85	4945.66	4958.79	4948.09	5144.11	4953.82			3.27041	1.00065	0.99941	3.27041	0.99733	0.99703
																						709.05	6355	6383.75	6091.74	6220.78	6110.99	6091.74	6235.47	709.02	5175	5151.51	4944.38	4957.36	4946.79	5128.78	4951.72			3.30969	0.99903	0.99942	3.30969	0.99894	0.99703
																						708.95	6355	6356.77	6090.63	6199.11	6109.65	6090.63	6229.27	708.92	5153.33	5136.59	4943.45	4956.28	4945.84	5114.8	4950.03			3.34897	1.0002	0.99943	3.34897	0.99499	0.99704
																						708.85	6320	6332.71	6089.52	6180.16	6108.31	6089.52	6223.28	708.82	5126.67	5122.81	4942.6	4955.28	4944.97	5101.87	4948.5			3.38825	0.99902	0.99943	3.38825	0.99675	0.99704
																						708.75	6183.33	6311.5	6088.54	6163.85	6107.12	6088.54	6217.62	708.72	5136.67	5110.11	4941.86	4954.39	4944.21	5089.96	4947.13			3.42753	0.99931	0.99944	3.42753	0.99661	0.99704
																						708.65	6261.67	6293.28	6088.14	6150.34	6106.5	6088.14	6212.72	708.62	5286.67	5098.32	4941.08	4953.46	4943.4	5078.9	4945.78			3.46681	0.99871	0.99945	3.46681	0.99578	0.99705
																						708.55	6136.67	6276.88	6087.41	6138.48	6105.56	6087.41	6207.67	708.52	5086.67	5086.8	4939.68	4951.92	4941.99	5068.06	4943.88			3.50609	0.99905	0.99946	3.50609	0.99597	0.99705
																						708.45	6121.67	6262.95	6087.2	6128.89	6105.14	6087.2	6203.32	708.42	5106.67	5076.92	4939.09	4951.19	4941.38	5058.8	4942.82			3.54537	0.99816	0.99946	3.54537	0.99782	0.99706
																						708.35	6303.33	6250.77	6087.06	6120.88	6104.79	6087.06	6199.21	708.32	5020	5067.73	4938.41	4950.37	4940.68	5050.18	4941.73			3.58465	1.00049	0.99947	3.58465	0.99816	0.99706
																						708.25	6103.33	6239.32	6086.14	6113.43	6103.68	6086.14	6194.5	708.22	5020	5059.61	4938.08	4949.91	4940.33	5042.59	4941.03			3.62393	1.00023	0.99948	3.62393	0.99655	0.99706
																						708.15	6280	6230.01	6086.07	6107.95	6103.41	6086.07	6190.79	708.12	5030	5052.16	4937.75	4949.44	4939.98	5035.62	4940.36			3.66321	0.99968	0.99948	3.66321	0.99943	0.99707
																						708.05	6238.33	6221.07	6085.25	6102.69	6102.4	6085.25	6186.48	708.02	4980	5045.28	4937.38	4948.94	4939.59	5029.2	4939.69			3.70249	0.99876	0.99949	3.70249	0.99707	0.99707
																						707.95	6118.33	6213.28	6084.6	6098.43	6101.56	6084.6	6182.5	707.92	4998.33	5039.17	4937.21	4948.64	4939.4	5023.5	4939.25			3.74177	1.0002	0.9995	3.74177	0.99727	0.99707
																						707.85	6163.33	6206.82	6084.46	6095.35	6101.23	6084.46	6179.17	707.82	5040	5033.5	4936.96	4948.27	4939.14	5018.21	4938.76			3.78105	0.99858	0.9995	3.78105	0.99652	0.99707
																						707.75	6206.67	6200.9	6084.13	6092.66	6100.71	6084.13	6175.78	707.72	5028.33	5028.13	4936.55	4947.73	4938.7	5013.2	4938.13			3.82033	1.00098	0.99951	3.82033	0.99813	0.99708
																						707.65	6170	6195.39	6083.61	6090.26	6100.01	6083.61	6172.35	707.62	5006.67	5023.23	4936.17	4947.23	4938.31	5008.64	4937.57			3.85961	1.00044	0.99951	3.85961	0.99856	0.99708
																						707.55	6253.33	6190.55	6083.25	6088.39	6099.47	6083.25	6169.19	707.52	4986.67	5018.81	4935.89	4946.83	4938.01	5004.52	4937.11			3.89889	0.99909	0.99952	3.89889	0.99534	0.99708
																						707.45	6178.33	6185.81	6082.53	6086.49	6098.57	6082.53	6165.8	707.42	4881.67	5014.81	4935.69	4946.5	4937.79	5000.81	4936.76			3.93817	1.00153	0.99952	3.93817	0.99689	0.99709
																						707.35	6171.67	6181.75	6082.12	6085.15	6098	6082.12	6162.85	707.32	5005	5011.56	4935.9	4946.6	4937.99	4997.82	4936.84			3.97745	1.00077	0.99953	3.97745	0.99618	0.99709
																						707.25	6120	6178.04	6081.74	6084.05	6097.45	6081.74	6160.03	707.22	5061.67	5008.09	4935.62	4946.21	4937.7	4994.6	4936.44			4.01673	0.99694	0.99953	4.01673	0.99632	0.99709
																						707.15	6096.67	6174.82	6081.58	6083.32	6097.12	6081.58	6157.55	707.12	4938.33	5004.64	4935.11	4945.59	4937.17	4991.4	4935.83			4.05601	0.99963	0.99954	4.05601	0.99584	0.99709
																						707.05	6085	6171.93	6081.52	6082.83	6096.89	6081.52	6155.26	707.02	4996.67	5001.92	4935.1	4945.46	4937.14	4988.9	4935.73			4.09529	0.99988	0.99954	4.09529	0.99739	0.99709
																						706.95	6030	6169.3	6081.51	6082.48	6096.71	6081.51	6153.12	706.92	4878.33	4999.17	4934.85	4945.11	4936.88	4986.35	4935.4			4.13457	1.00125	0.99955	4.13457	0.99799	0.9971
																						706.85	6143.33	6167.08	6081.72	6082.45	6096.77	6081.72	6151.3	706.82	4876.67	4997.08	4935.08	4945.23	4937.09	4984.46	4935.55			4.17385	0.99903	0.99955	4.17385	0.99539	0.9971
																						706.75	6086.67	6164.53	6081.46	6082	6096.35	6081.46	6149.1	706.72	5008.33	4995.16	4935.32	4945.36	4937.31	4982.73	4935.73			4.21313	1.00128	0.99955	4.21313	0.99719	0.9971
																						706.65	6310	6162.35	6081.44	6081.83	6096.18	6081.44	6147.23	706.62	5038.33	4992.86	4935.02	4944.96	4937	4980.6	4935.38			4.25241	0.99956	0.99956	4.25241	0.99397	0.9971
																						706.55	6248.33	6159.36	6080.48	6080.76	6095.06	6080.48	6144.49	706.52	4981.67	4990.58	4934.61	4944.44	4936.57	4978.48	4934.91			4.29169	1.00019	0.99956	4.29169	0.99634	0.9971
																						706.45	6235	6156.73	6079.77	6079.98	6094.2	6079.77	6142.09	706.42	4948.33	4988.63	4934.42	4944.15	4936.36	4976.69	4934.68			4.33097	1.0002	0.99957	4.33097	0.99786	0.99711
																						706.35	6161.67	6154.25	6079.11	6079.26	6093.4	6079.11	6139.81	706.32	4955	4986.93	4934.36	4943.99	4936.29	4975.14	4934.59			4.37025	1.0001	0.99957	4.37025	0.99766	0.99711
																						706.25	6181.67	6152.16	6078.76	6078.87	6092.9	6078.76	6137.91	706.22	5051.67	4985.3	4934.28	4943.81	4936.19	4973.65	4934.47			4.40953	0.99884	0.99957	4.40953	0.9968	0.99711
																						706.15	6085	6150.07	6078.33	6078.4	6092.32	6078.33	6136	706.12	4876.67	4983.36	4933.8	4943.24	4935.7	4971.86	4933.97			4.44881	0.99885	0.99958	4.44881	0.99669	0.99711
																						706.05	6220	6148.46	6078.3	6078.35	6092.15	6078.3	6134.55	706.02	4965	4982.21	4934.03	4943.37	4935.92	4970.84	4934.18			4.48809	1.00242	0.99958	4.48809	0.99763	0.99711
																						705.95	6271.67	6146.35	6077.7	6077.74	6091.42	6077.7	6132.6	705.92	4955	4980.78	4933.91	4943.15	4935.78	4969.54	4934.03			4.52737	0.99762	0.99958	4.52737	0.99769	0.99711
																						705.85	6060	6144.09	6076.88	6076.91	6090.46	6076.88	6130.48	705.82	4918.33	4979.45	4933.82	4942.98	4935.68	4968.33	4933.93			4.56665	1.00001	0.99959	4.56665	0.99835	0.99712
																						705.75	6163.33	6142.77	6076.95	6076.97	6090.4	6076.95	6129.31	705.72	4991.67	4978.33	4933.89	4942.95	4935.73	4967.33	4933.98			4.60593	0.99754	0.99959	4.60593	0.99455	0.99712
																						705.65	6125	6141.07	6076.59	6076.6	6089.9	6076.59	6127.75	705.62	5165	4976.97	4933.65	4942.62	4935.48	4966.09	4933.73			4.64521	0.99923	0.99959	4.64521	0.99657	0.99712
																						705.55	6036.67	6139.59	6076.38	6076.39	6089.56	6076.38	6126.4	705.52	4923.33	4974.96	4932.72	4941.6	4934.54	4964.19	4932.78			4.68449	1.00041	0.99959	4.68449	0.99692	0.99712
																						705.45	6250	6138.53	6076.55	6076.56	6089.6	6076.55	6125.48	705.42	4856.67	4973.97	4932.76	4941.55	4934.56	4963.31	4932.81			4.72377	1.00002	0.9996	4.72377	0.99574	0.99712
																						705.35	6090	6136.62	6075.82	6075.82	6088.74	6075.82	6123.69	705.32	5058.33	4973.29	4933.06	4941.77	4934.85	4962.75	4933.11			4.76305	0.99709	0.9996	4.76305	0.99705	0.99712
																						705.25	6243.33	6135.43	6075.76	6075.76	6088.56	6075.76	6122.62	705.22	5033.33	4971.85	4932.56	4941.18	4934.34	4961.4	4932.6			4.80233	0.99813	0.9996	4.80233	0.99654	0.99712
																						705.15	6160	6133.62	6075.05	6075.05	6087.73	6075.05	6120.95	705.12	5140	4970.53	4932.15	4940.69	4933.92	4960.19	4932.19			4.84162	0.99802	0.9996	4.84162	0.99651	0.99712
																						705.05	6246.67	6132.21	6074.69	6074.69	6087.25	6074.69	6119.66	705.02	5066.67	4968.83	4931.31	4939.77	4933.06	4958.59	4931.34			4.8809	1.00262	0.99961	4.8809	0.99657	0.99713
																						704.95	6243.33	6130.47	6073.97	6073.97	6086.4	6073.97	6118.03	704.92	4963.33	4967.44	4930.77	4939.14	4932.51	4957.31	4930.79			4.92018	0.99772	0.99961	4.92018	0.99597	0.99713
																						704.85	6201.67	6128.77	6073.25	6073.25	6085.56	6073.25	6116.46	704.82	5010	4966.51	4930.64	4938.93	4932.36	4956.47	4930.65			4.95946	0.9985	0.99961	4.95946	0.9957	0.99713
																						704.75	6235	6127.28	6072.71	6072.71	6084.91	6072.71	6115.08	704.72	4995	4965.42	4930.31	4938.53	4932.03	4955.47	4930.33			4.99874	0.99884	0.99961	4.99874	0.99806	0.99713
																						704.65	6165	6125.68	6072.02	6072.02	6084.11	6072.02	6113.6	704.62	4943.33	4964.41	4930.05	4938.19	4931.76	4954.55	4930.07			5.03802	0.99751	0.99962	5.03802	0.99535	0.99713
																						704.55	6245	6124.41	6071.63	6071.63	6083.6	6071.63	6112.44	704.52	4930	4963.64	4930	4938.06	4931.69	4953.87	4930.01			5.0773	0.99928	0.99962	5.0773	0.99769	0.99713
																																								5.11658	0.99899	0.99962	5.11658	0.99658	0.99713
																																								5.15586	0.99636	0.99962	5.15586	0.9976	0.99713
																																								5.19514	1.00134	0.99962	5.19514	0.99821	0.99713
																																								5.23442	0.99952	0.99963	5.23442	0.99634	0.99714
																																								5.2737	1.00003	0.99963	5.2737	0.99807	0.99714
																																								5.31298	1.00156	0.99963	5.31298	0.99493	0.99714
																																								5.35226	0.99872	0.99963	5.35226	0.99672	0.99714
																																								5.39154	1.00068	0.99963	5.39154	0.9969	0.99714
																																								5.43082	1.00015	0.99964	5.43082	0.99742	0.99714
																																								5.4701	0.99892	0.99964	5.4701	0.99728	0.99714
																																								5.50938	0.99864	0.99964	5.50938	0.99776	0.99714
																																								5.54866	0.99883	0.99964	5.54866	0.99799	0.99714
																																								5.58794	0.99996	0.99964	5.58794	0.99756	0.99714
																																								5.62722	0.99884	0.99964	5.62722	0.99792	0.99714
																																								5.6665	0.99931	0.99964	5.6665	0.99543	0.99714
																																								5.70578	0.9997	0.99965	5.70578	0.9982	0.99715
																																								5.74506	1.00218	0.99965	5.74506	0.99548	0.99715
																																								5.78434	0.99633	0.99965	5.78434	0.99975	0.99715
																																								5.82362	1.0007	0.99965	5.82362	0.99853	0.99715
																																								5.8629	1.00034	0.99965	5.8629	1.00076	0.99715
																																								5.90218	0.99805	0.99965	5.90218	0.99723	0.99715
																																								5.94146	0.99684	0.99965	5.94146	0.99602	0.99715
																																								5.98074	1.00115	0.99966	5.98074	0.99711	0.99715
																																								6.02002	0.99876	0.99966	6.02002	0.99663	0.99715
																																								6.0593	0.99992	0.99966	6.0593	1.00016	0.99715
																																								6.09858	1.0018	0.99966	6.09858	0.99841	0.99715
																																								6.13786	0.99742	0.99966	6.13786	0.99634	0.99715
																																								6.17714	1.00037	0.99966	6.17714	0.99889	0.99715
																																								6.21642	1.00234	0.99966	6.21642	0.99863	0.99715
																																								6.2557	0.99906	0.99966	6.2557	0.99702	0.99715
																																								6.29498	0.99718	0.99966	6.29498	0.99659	0.99715
																																								6.33426	1.001	0.99967	6.33426	0.99619	0.99716
																																								6.37354	0.99817	0.99967	6.37354	0.99661	0.99716
																																								6.41282	0.99983	0.99967	6.41282	0.99687	0.99716
																																								6.4521	1.00007	0.99967	6.4521	0.998	0.99716
																																								6.49138	0.99866	0.99967	6.49138	0.99655	0.99716
																																								6.53066	0.99918	0.99967	6.53066	0.99574	0.99716
																																								6.56994	1.00064	0.99967	6.56994	0.99726	0.99716
																																								6.60922	0.99779	0.99967	6.60922	0.99631	0.99716
																																								6.6485	1.00097	0.99967	6.6485	0.99783	0.99716
																																								6.68778	0.9996	0.99967	6.68778	0.9984	0.99716
																																								6.72706	0.99837	0.99968	6.72706	0.9972	0.99716
																																								6.76634	0.99838	0.99968	6.76634	0.99651	0.99716
																																								6.80562	0.99926	0.99968	6.80562	0.9977	0.99716
																																								6.8449	1.00051	0.99968	6.8449	0.99627	0.99716
																																								6.88418	0.99958	0.99968	6.88418	0.99787	0.99716
																																								6.92346	1.00036	0.99968	6.92346	0.99639	0.99716
																																								6.96274	0.99996	0.99968	6.96274	0.99609	0.99716
																																								7.00202	0.99859	0.99968	7.00202	0.99756	0.99716
																																								7.0413	1.00006	0.99968	7.0413	0.9954	0.99716
																																								7.08058	0.99903	0.99968	7.08058	0.99857	0.99716
																																								7.11986	0.99741	0.99968	7.11986	0.99899	0.99716
																																								7.15914	1.00017	0.99968	7.15914	0.99703	0.99716
																																								7.19842	0.99896	0.99968	7.19842	0.99608	0.99716
																																								7.2377	0.99692	0.99968	7.2377	0.99706	0.99716
																																								7.27698	1.00132	0.99969	7.27698	0.99713	0.99716
																																								7.31626	0.99931	0.99969	7.31626	0.99782	0.99717
																																								7.35554	0.99833	0.99969	7.35554	0.99547	0.99717
																																								7.39482	0.99754	0.99969	7.39482	0.99737	0.99717
																																								7.4341	0.99933	0.99969	7.4341	0.99696	0.99717
																																								7.47338	1.00068	0.99969	7.47338	0.99833	0.99717
																																								7.51266	1.00093	0.99969	7.51266	0.99656	0.99717
																																								7.55194	1.00195	0.99969	7.55194	0.99651	0.99717
																																								7.59122	1.00156	0.99969	7.59122	0.9965	0.99717
																																								7.6305	0.99708	0.99969	7.6305	0.99721	0.99717
																																								7.66978	0.99967	0.99969	7.66978	0.99664	0.99717
																																								7.70906	1.00084	0.99969	7.70906	0.99626	0.99717
																																								7.74834	0.99897	0.99969	7.74834	0.99671	0.99717
																																								7.78762	0.99892	0.99969	7.78762	0.99763	0.99717
																																								7.8269	0.99766	0.99969	7.8269	0.9994	0.99717
																																								7.86618	0.99797	0.99969	7.86618	0.99727	0.99717
																																								7.90546	0.99943	0.99969	7.90546	0.99655	0.99717
																																								7.94474	0.99886	0.9997	7.94474	0.99559	0.99717
																																								7.98402	1.00061	0.9997	7.98402	0.99854	0.99717
																																								8.0233	0.99782	0.9997	8.0233	0.99703	0.99717
																																								8.06258	0.99558	0.9997	8.06258	0.99719	0.99717
																																								8.10186	0.99965	0.9997	8.10186	0.99919	0.99717
																																								8.14114	1.00035	0.9997	8.14114	0.9985	0.99717
																																								8.18042	0.99804	0.9997	8.18042	0.99567	0.99717
																																								8.2197	1.00066	0.9997	8.2197	0.99587	0.99717
																																								8.25898	1.00008	0.9997	8.25898	0.99636	0.99717
																																								8.29826	1.00065	0.9997	8.29826	0.99687	0.99717
																																								8.33754	0.99936	0.9997	8.33754	0.99607	0.99717
																																								8.37682	0.99898	0.9997	8.37682	0.99862	0.99717
																																								8.4161	0.99914	0.9997	8.4161	0.99662	0.99717
																																								8.45538	0.99937	0.9997	8.45538	0.99813	0.99717
																																								8.49466	1.00207	0.9997	8.49466	0.99613	0.99717
																																								8.53394	0.99963	0.9997	8.53394	0.99417	0.99717
																																								8.57322	1.00098	0.9997	8.57322	0.99549	0.99717
																																								8.6125	1.00054	0.9997	8.6125	0.99756	0.99717
																																								8.65178	1.00157	0.9997	8.65178	0.99671	0.99717
																																								8.69106	0.9981	0.9997	8.69106	0.99837	0.99717
																																								8.73034	0.99908	0.9997	8.73034	0.9961	0.99717
																																								8.76962	1.00057	0.9997	8.76962	0.99738	0.99717
																																								8.8089	1.00158	0.9997	8.8089	0.99785	0.99717
																																								8.84818	1.00007	0.9997	8.84818	0.997	0.99717
																																								8.88746	1.00076	0.99971	8.88746	0.99585	0.99717
																																								8.92674	1.00195	0.99971	8.92674	0.99743	0.99717
																																								8.96602	1.001	0.99971	8.96602	0.99748	0.99717
																																								9.0053	1.00223	0.99971	9.0053	0.99934	0.99718
																																								9.04458	0.99999	0.99971	9.04458	0.99502	0.99718
																																								9.08387	1.00082	0.99971	9.08387	0.99782	0.99718
																																								9.12315	1.001	0.99971	9.12315	0.99696	0.99718
																																								9.16243	0.99939	0.99971	9.16243	0.99739	0.99718
																																								9.20171	0.99952	0.99971	9.20171	0.99774	0.99718
																																								9.24099	0.99969	0.99971	9.24099	0.99679	0.99718
																																								9.28027	0.99885	0.99971	9.28027	0.99831	0.99718
																																								9.31955	0.99815	0.99971	9.31955	0.99644	0.99718
																																								9.35883	1.00002	0.99971	9.35883	0.99791	0.99718
																																								9.39811	1.00198	0.99971	9.39811	0.99713	0.99718
																																								9.43739	0.99923	0.99971	9.43739	0.99657	0.99718
																																								9.47667	0.99832	0.99971	9.47667	0.99608	0.99718
																																								9.51595	0.99695	0.99971	9.51595	0.99813	0.99718
																																								9.55523	0.99928	0.99971	9.55523	0.99705	0.99718
																																								9.59451	1.00151	0.99971	9.59451	0.99818	0.99718
																																								9.63379	1.00134	0.99971	9.63379	0.99838	0.99718
																																								9.67307	1.00196	0.99971	9.67307	0.9965	0.99718
																																								9.71235	1.00077	0.99971	9.71235	0.99747	0.99718
																																								9.75163	0.99827	0.99971	9.75163	0.9968	0.99718
																																								9.79091	0.99889	0.99971	9.79091	0.99693	0.99718
																																								9.83019	0.99931	0.99971	9.83019	0.9982	0.99718
																																								9.86947	1.00079	0.99971	9.86947	0.99641	0.99718
																																								9.90875	0.99784	0.99971	9.90875	0.99816	0.99718
																																								9.94803	1.00109	0.99971	9.94803	0.99651	0.99718
																																								9.98731	1.00006	0.99971	9.98731	0.99789	0.99718
																																								10.0266	1.00029	0.99971	10.0266	0.99622	0.99718
																																								10.0659	0.9963	0.99971	10.0659	0.99667	0.99718
																																								10.1052	0.99823	0.99971	10.1052	0.99686	0.99718
																																								10.1444	0.99977	0.99971	10.1444	0.99682	0.99718
[truncated: 11 more columns]

## Sheet: Fig. 3
Fig. 3a	Time/min	C/C0	y error	C/C0	y error	C/C0	y error	C/C0	y error	Time/min	C/C0	y error		Fig. 3b	Magnetic Field/Gauss				Fig. 3c	Time/min	C/C0	y error	C/C0	y error	C/C0	y error		Fig. 3d		0 min	10 min	20 min	30 min	40 min	50 min	60 min	PBQ		Fig. 3e	Time/min	C/C0	y error	C/C0	y error	Time/min	C/C0	y error	C/C0	y error
	-60	1	0	1	0	1	0	1	7.85046e-17	-60	1	0			3450	-0.00179	0.00393			0	1	0	1	0	1	0			0.00317	0.01279	0.02577	0.05467	0.01916	-0.01088	0.05692	0.14553	-0.01849			0	1	0	1	0	0	1	0	1	1
	0	0.97793	0.00891	0.98069	0.00995	0.97642	0.000185067	0.98631	2.53969e-05	0	0.98346	0.00238			3450.1	-0.00802	0.00749			10	0.99755	0.00305	0.99397	0.00518	0.62612	0.09043			0.0065	0.01144	0.02691	0.05664	0.01737	-0.00671	0.05301	0.14544	-0.01719			10	0.61925	0.02373	0.5489	0.01766	2	0.50775	0.02206	0.63147	0.64756
	10	0.95377	0.04009	0.96643	0.00261	0.96202	0.000627997	0.95029	0.000602537	2	0.49935	0.02206			3450.2	0.00298	0.00289			20	0.99621	0.00208	0.98085	0.00151	0.45322	0.0622			0.00983	0.00975	0.02821	0.0576	0.01839	-0.00594	0.05253	0.14225	-0.01285			20	0.5083	0.02115	0.40178	0.02566	4	0.25995	0.01307	0.4411	0.46051
	20	0.95256	0.03719	0.96498	0.00264	0.95129	0.000745777	0.93989	0.000274086	4	0.25565	0.01307			3450.3	0.00631	0.00124			30	0.99466	0.0012	0.97699	0.00405	0.35186	0.04866			0.01317	0.01257	0.02566	0.05541	0.01936	-0.00681	0.0541	0.14016	-0.01371			30	0.43492	0.02511	0.33261	0.02028	6	0.14421	0.01286	0.30399	0.32379
	30	0.94569	0.01669	0.96419	0.00351	0.94328	0.000150008	0.92976	0.000878644	6	0.14182	0.01286			3450.4	-0.00871	-0.00331			40	0.98978	0.00275	0.96912	0.00741	0.24876	0.05122			0.0165	0.01198	0.02357	0.05392	0.02012	-0.0018	0.0545	0.13554	-0.01825			40	0.38991	0.02865	0.27283	0.02239	8	0.09282	0.00864	0.21406	0.22693
	40	0.94243	0.01124	0.96092	0.00591	0.93576	0.000240974	0.9237	0.00138	8	0.09128	0.00864			3450.5	-0.00146	0.00405			50	0.9861	0.000605449	0.95878	0.0025	0.17069	0.02091			0.01983	0.00956	0.02146	0.05525	0.01821	-0.00159	0.05308	0.13516	-0.0164			50	0.35585	0.02237	0.23831	0.025	10	0.06877	0.00732	0.15249	0.15945
	50	0.93729	0.01386	0.95954	0.00718	0.92634	0.000139038	0.91762	0.0018	10	0.06764	0.00732			3450.6	0.00537	0.00593			60	0.9821	0.00299	0.94115	0.00715	0.12112	0.03474			0.02317	0.00809	0.02145	0.05205	0.01938	-0.00313	0.05471	0.13793	-0.01704			60	0.32245	0.0197	0.20707	0.02141	20	0.02325	0.00296	0.04529	0.04629
	60	0.93651	0.01315	0.95084	0.01667	0.92019	0.00372	0.90848	0.000653693	20	0.02287	0.00296			3450.7	0.00633	-0.00108												0.0265	0.00919	0.02267	0.05204	0.0193	0.000127	0.05434	0.13841	-0.01692								30	0.01591	0.0023	0.02147	0.02119
										30	0.01564	0.0023			3450.8	0.00345	0.00486												0.02983	0.00718	0.02494	0.05182	0.02036	-0.000688	0.0565	0.13833	-0.01526								40	0.01103	0.00214	0.01173	0.01144
										40	0.01085	0.00214			3450.9	0.00741	0.00519												0.03317	0.0087	0.0254	0.05055	0.01902	-0.000562	0.05482	0.13931	-0.01478								50	0.008	0.00122	0.00739	0.00717
										50	0.00786	0.00122			3451	0.00526	0.00177												0.0365	0.01062	0.02301	0.0494	0.02121	-3.3e-05	0.05792	0.14777	-0.01365								60	0.00629	0.00137	0.0051	0.00504
										60	0.00619	0.00137			3451.1	-0.00545	0.00784												0.03983	0.00926	0.02823	0.04536	0.02246	0.00384	0.06156	0.15145	-0.0145
															3451.2	0.00405	0.00243												0.04317	0.00774	0.02499	0.04455	0.02382	0.00193	0.06359	0.15972	-0.01597
															3451.3	-0.00162	0.0036												0.0465	0.00954	0.02754	0.04795	0.0259	-0.000758	0.06273	0.16045	-0.01677
															3451.4	0.00253	0.00675												0.04983	0.01119	0.02659	0.04667	0.02508	3.6e-05	0.0644	0.1683	-0.01762
															3451.5	0.00671	0.00796												0.05317	0.00968	0.02648	0.04487	0.02824	0.00136	0.06668	0.17499	-0.01252
															3451.6	-0.0142	0.01186												0.0565	0.01326	0.02584	0.04271	0.02808	0.00573	0.06787	0.18752	-0.01403
															3451.7	-0.00472	0.00059257												0.05983	0.01265	0.02976	0.04276	0.03089	0.00865	0.06925	0.19556	-0.01658
															3451.8	0.00672	-0.000473811												0.06317	0.01361	0.0273	0.04127	0.02841	0.00829	0.07246	0.20373	-0.0144
															3451.9	-0.00268	-0.00396												0.0665	0.00899	0.02757	0.04035	0.02864	0.00419	0.0715	0.21958	-0.0123
															3452	0.00568	0.0024												0.06983	0.00563	0.02533	0.03767	0.03245	0.00539	0.07542	0.2302	-0.00959
															3452.1	-0.00264	-0.00357												0.07317	0.01097	0.02523	0.04173	0.03358	0.00887	0.0773	0.24321	-0.01136
															3452.2	0.0059	0.00303												0.0765	0.00688	0.02364	0.04319	0.03348	0.00851	0.07921	0.26132	-0.01109
															3452.3	-0.0024	-0.00233												0.07983	0.00893	0.02699	0.04254	0.03347	0.00871	0.08159	0.27704	-0.016
															3452.4	-0.000143382	0.00153												0.08317	0.00503	0.02587	0.0422	0.0361	0.00782	0.07782	0.28872	-0.01473
															3452.5	-0.00419	0.000385084												0.0865	0.00548	0.02404	0.04174	0.03728	0.01103	0.08017	0.30172	-0.01153
															3452.6	-5.17026e-05	0.00262												0.08983	0.00898	0.02577	0.04127	0.03975	0.00989	0.08189	0.31639	-0.01145
															3452.7	0.00806	-0.00827												0.09317	0.00545	0.02613	0.04254	0.03855	0.01129	0.08271	0.33254	-0.01286
															3452.8	-0.00815	-0.000661996												0.0965	0.00943	0.02625	0.04182	0.03896	0.01077	0.08139	0.34407	-0.01378
															3452.9	0.00365	-0.000285626												0.09983	0.00899	0.02443	0.04044	0.03955	0.01165	0.08619	0.3629	-0.01191
															3453	0.00527	-0.0073												0.10317	0.00925	0.02612	0.0436	0.03834	0.01155	0.08288	0.37527	-0.01308
															3453.1	-0.00181	0.000394735												0.1065	0.00888	0.02712	0.04321	0.04093	0.00825	0.08298	0.39028	-0.01688
															3453.2	0.00476	0.00995												0.10983	0.00828	0.02727	0.04152	0.03921	0.01205	0.08329	0.4	-0.01717
															3453.3	-0.00522	0.000172773												0.11317	0.00759	0.02448	0.04192	0.0383	0.01344	0.0882	0.4098	-0.01751
															3453.4	0.00383	0.00248												0.1165	0.00993	0.02433	0.04088	0.03583	0.01536	0.08602	0.41676	-0.01736
															3453.5	-0.00428	0.00126												0.11983	0.00763	0.02554	0.04445	0.03824	0.01224	0.08906	0.43031	-0.0149
															3453.6	-0.00279	0.00908												0.12317	0.01228	0.02485	0.04574	0.03895	0.01171	0.08909	0.4426	-0.01838
															3453.7	-0.01122	-0.00368												0.1265	0.00823	0.02434	0.04531	0.0417	0.01182	0.09097	0.44816	-0.01717
															3453.8	-0.00658	0.00971												0.12983	0.01224	0.02797	0.04605	0.03913	0.01368	0.08866	0.45885	-0.01535
															3453.9	0.00213	-0.01137												0.13317	0.01053	0.02947	0.04429	0.03731	0.01158	0.08867	0.4646	-0.01916
															3454	0.00419	0.000655298												0.1365	0.01215	0.02786	0.04761	0.03735	0.01087	0.08779	0.46723	-0.01721
															3454.1	0.00145	0.00168												0.13983	0.01222	0.02777	0.04538	0.03722	0.0094	0.0846	0.47629	-0.01801
															3454.2	0.00496	-0.00204												0.14317	0.01097	0.02815	0.04668	0.03764	0.01029	0.08449	0.47981	-0.01694
															3454.3	0.00137	-0.00651												0.1465	0.00913	0.02731	0.04927	0.03569	0.00947	0.08522	0.4836	-0.01818
															3454.4	0.00138	0.00261												0.14983	0.00785	0.02746	0.04586	0.03569	0.01101	0.08529	0.48525	-0.02185
															3454.5	0.00991	0.00323												0.15317	0.00716	0.02831	0.04782	0.03888	0.00671	0.08557	0.48816	-0.01843
															3454.6	-0.000119256	0.00628												0.1565	0.00824	0.02868	0.05276	0.03683	0.00855	0.08307	0.49033	-0.01939
															3454.7	-0.00436	0.000964114												0.15983	0.01211	0.02611	0.05022	0.03596	0.00751	0.08343	0.48894	-0.01977
															3454.8	-0.01106	0.01159												0.16317	0.00938	0.02628	0.05038	0.03408	0.00398	0.08664	0.48778	-0.01725
															3454.9	0.00248	0.00314												0.1665	0.00695	0.0286	0.04899	0.03102	0.00624	0.08516	0.4868	-0.01733
															3455	0.00115	-0.00225												0.16983	0.00824	0.02514	0.0493	0.03332	0.00579	0.08175	0.48366	-0.01784
															3455.1	0.000599707	-0.00127												0.17317	0.01454	0.0256	0.04804	0.03463	0.00377	0.08283	0.48088	-0.01691
															3455.2	0.00488	-0.00084053												0.1765	0.01321	0.02482	0.04907	0.03205	0.00481	0.08485	0.4767	-0.01823
															3455.3	0.01091	-0.00612												0.17983	0.01495	0.02407	0.05245	0.03216	0.00577	0.08308	0.46965	-0.02047
															3455.4	-0.01026	-0.00191												0.18317	0.01053	0.02636	0.05115	0.0336	0.00816	0.08291	0.46713	-0.01741
															3455.5	0.000691386	0.00533												0.1865	0.01045	0.02218	0.05278	0.03612	0.00692	0.08117	0.46474	-0.01671
															3455.6	-0.000452199	0.00441												0.18983	0.01168	0.02343	0.05052	0.03463	0.00553	0.0851	0.45532	-0.01698
															3455.7	0.000749289	0.00164												0.19317	0.01053	0.02527	0.05437	0.03083	0.00713	0.08483	0.44761	-0.01995
															3455.8	0.00306	0.00638												0.1965	0.01248	0.02588	0.05318	0.03004	0.00628	0.08382	0.44353	-0.01857
															3455.9	-0.00433	-0.00138												0.19983	0.01345	0.02606	0.05375	0.02802	0.00733	0.08352	0.4362	-0.01958
															3456	0.01036	0.00641												0.20317	0.01224	0.02459	0.05254	0.02944	0.0064	0.08586	0.43064	-0.01678
															3456.1	-0.00199	0.00132												0.2065	0.00848	0.02428	0.0523	0.03031	0.00703	0.08431	0.42177	-0.01686
															3456.2	0.00844	0.00463												0.20983	0.01003	0.02202	0.05193	0.03554	0.00729	0.08506	0.41452	-0.01608
															3456.3	0.00615	0.00364												0.21317	0.00923	0.02472	0.05206	0.0332	0.01089	0.08427	0.40508	-0.0169
															3456.4	0.000980902	0.00311												0.2165	0.00857	0.02916	0.05233	0.03195	0.01353	0.08456	0.39747	-0.01685
															3456.5	0.000532153	-0.00182												0.21983	0.01344	0.0273	0.05334	0.03042	0.00824	0.08652	0.38832	-0.01613
															3456.6	-0.00261	-0.00351												0.22317	0.01103	0.02734	0.05072	0.02987	0.00974	0.08553	0.38295	-0.01665
															3456.7	-0.00478	0.00525												0.2265	0.0085	0.02646	0.05077	0.03326	0.01079	0.08874	0.37854	-0.01717
															3456.8	0.00531	0.0041												0.22983	0.00822	0.02405	0.05096	0.03029	0.0131	0.08755	0.36912	-0.01775
															3456.9	-0.01285	-0.00528												0.23317	0.00927	0.02762	0.05334	0.02945	0.01549	0.08657	0.36161	-0.01847
															3457	-7.10036e-05	-0.00036283												0.2365	0.01113	0.02629	0.05149	0.03316	0.01859	0.08978	0.35098	-0.01732
															3457.1	-0.01414	0.00473												0.23983	0.00811	0.0266	0.04883	0.03259	0.01728	0.09142	0.34621	-0.01987
															3457.2	-0.00594	-0.0013												0.24317	0.01	0.02302	0.0506	0.03378	0.01719	0.08889	0.33837	-0.01711
															3457.3	-0.00392	-0.00859												0.2465	0.01234	0.02511	0.05024	0.0366	0.01604	0.0868	0.3311	-0.01661
															3457.4	-0.00222	-0.00216												0.24983	0.00929	0.02676	0.04974	0.0399	0.02131	0.0837	0.32466	-0.01657
															3457.5	0.0027	0.00701												0.25317	0.00969	0.02832	0.04937	0.03798	0.01991	0.08515	0.31762	-0.0142
															3457.6	0.00085062	-0.00494												0.2565	0.01019	0.02809	0.04858	0.03744	0.0179	0.08608	0.3112	-0.01504
															3457.7	-0.000543878	0.00881												0.25983	0.0111	0.02534	0.05169	0.04119	0.01747	0.08465	0.3058	-0.01758
															3457.8	0.000252288	0.00765												0.26317	0.01125	0.02707	0.05534	0.03973	0.01701	0.08701	0.29671	-0.01689
															3457.9	0.00509	-0.0046												0.2665	0.00982	0.02771	0.0544	0.04168	0.01702	0.08633	0.29027	-0.01366
															3458	-0.00794	-0.00362												0.26983	0.00764	0.02806	0.0553	0.04237	0.01826	0.08478	0.28378	-0.01361
															3458.1	0.00959	-0.01357												0.27317	0.0058	0.02903	0.05658	0.03866	0.01956	0.08438	0.27501	-0.01417
															3458.2	-0.01402	0.00258												0.2765	0.00703	0.02687	0.05619	0.04133	0.0181	0.08292	0.26515	-0.014
															3458.3	0.00354	-0.000251849												0.27983	0.00953	0.02926	0.05765	0.0416	0.01646	0.08012	0.25938	-0.01436
															3458.4	-0.00559	-0.00237												0.28317	0.0112	0.02672	0.05468	0.04562	0.01714	0.08187	0.25296	-0.01363
															3458.5	0.00256	0.00626												0.2865	0.01225	0.02568	0.05475	0.03971	0.01925	0.08326	0.24466	-0.01321
															3458.6	-0.00609	-0.00227												0.28983	0.01015	0.02496	0.05402	0.04031	0.01726	0.08015	0.23852	-0.0113
															3458.7	0.00815	-0.01377												0.29317	0.00848	0.0255	0.05681	0.03901	0.01955	0.07871	0.23456	-0.01342
															3458.8	0.00679	-0.00961												0.2965	0.0097	0.02487	0.05559	0.03819	0.0175	0.07697	0.23052	-0.01307
															3458.9	0.01326	-0.000517238												0.29983	0.00666	0.02501	0.06193	0.03672	0.01471	0.07505	0.2226	-0.01197
															3459	0.00139	-0.000247024												0.30317	0.00781	0.02438	0.062	0.03612	0.01592	0.07525	0.21652	-0.01113
															3459.1	0.000232987	0.00779												0.3065	0.00573	0.02416	0.06083	0.03518	0.01479	0.07403	0.2119	-0.00875
															3459.2	-0.00314	0.000283754												0.30983	0.00738	0.02525	0.06473	0.03286	0.0084	0.07139	0.20312	-0.01117
															3459.3	-0.00463	0.0014												0.31317	0.00989	0.02661	0.06376	0.03364	0.01015	0.06712	0.19749	-0.01048
															3459.4	0.00224	-0.00658												0.3165	0.0122	0.02774	0.06209	0.03383	0.01021	0.06579	0.19119	-0.00804
															3459.5	0.00159	0.00966												0.31983	0.01168	0.02715	0.06239	0.03197	0.00867	0.06198	0.18626	-0.01078
															3459.6	0.007	0.00132												0.32317	0.01119	0.02625	0.06184	0.03831	0.01072	0.06228	0.17945	-0.0066
															3459.7	2.06762e-05	0.00949												0.3265	0.01154	0.02532	0.0645	0.03553	0.01367	0.06171	0.17433	-0.00823
															3459.8	0.00634	-0.00374												0.32983	0.01337	0.02669	0.06666	0.03303	0.00778	0.06004	0.16814	-0.00791
															3459.9	-0.000992627	-0.01287												0.33317	0.0129	0.02759	0.06716	0.0315	0.00492	0.05816	0.15937	-0.00639
															3460	0.01092	0.00801												0.3365	0.01275	0.02993	0.06671	0.03043	0.00628	0.05483	0.15559	-0.00299
															3460.1	0.00664	0.00554												0.33983	0.0135	0.0289	0.06604	0.02882	0.00541	0.0526	0.15101	-0.00268
															3460.2	-0.000273664	-0.00309												0.34317	0.01459	0.03026	0.06556	0.031	0.00545	0.05225	0.14595	-0.00239
															3460.3	0.00381	0.00522												0.3465	0.01484	0.02928	0.06841	0.02817	0.000888	0.05223	0.13895	-1.9e-05
															3460.4	0.00364	-0.00595												0.34983	0.01244	0.02951	0.06858	0.02537	-8.6e-05	0.0515	0.13652	0.00061
															3460.5	-0.00739	0.00911												0.35317	0.01194	0.03004	0.07078	0.02483	-0.00026	0.0484	0.13204	0.00418
															3460.6	-0.01583	0.00607												0.3565	0.01346	0.02607	0.07203	0.02452	-0.00285	0.0447	0.12278	0.00453
															3460.7	0.00347	-0.00418												0.35983	0.01228	0.02674	0.07406	0.02188	-0.00243	0.04431	0.12242	0.0058
															3460.8	-0.00285	0.00513												0.36317	0.01511	0.0262	0.07286	0.02008	-0.00177	0.04094	0.11667	0.00774
															3460.9	-0.00131	0.01175												0.3665	0.01375	0.02914	0.0723	0.02037	-0.00404	0.04124	0.10829	0.00642
															3461	-0.00557	-0.00277												0.36983	0.0116	0.02542	0.07199	0.01918	-0.00436	0.03972	0.10277	0.00691
															3461.1	0.000479075	0.00117												0.37317	0.00873	0.02819	0.07139	0.0185	-0.005	0.03933	0.09864	0.0084
															3461.2	-0.00314	0.00151												0.3765	0.01149	0.02808	0.06951	0.0209	-0.00631	0.03388	0.0951	0.01357
															3461.3	-0.000553529	-0.000309752												0.37983	0.01273	0.02539	0.06745	0.01927	-0.00704	0.0298	0.08817	0.01447
															3461.4	0.0057	-0.01416												0.38317	0.01564	0.02692	0.06811	0.01578	-0.01012	0.02465	0.08758	0.01731
															3461.5	-0.00514	0.00491												0.3865	0.01732	0.02829	0.06512	0.01525	-0.01022	0.02237	0.08566	0.01446
															3461.6	-0.00355	0.00391												0.38983	0.01455	0.02892	0.06864	0.01609	-0.01169	0.02199	0.08696	0.01256
															3461.7	-0.00921	-0.00179												0.39317	0.01283	0.03177	0.06673	0.01462	-0.01087	0.02075	0.08131	0.01139
															3461.8	0.000401871	-0.000145694												0.3965	0.01142	0.03122	0.06793	0.01685	-0.016	0.0178	0.08022	0.01322
															3461.9	-0.00939	0.00588												0.39983	0.01055	0.02917	0.06764	0.01534	-0.01802	0.01906	0.07409	0.01153
															3462	0.00146	0.00214												0.40317	0.01006	0.0292	0.06301	0.01135	-0.0209	0.01414	0.07144	0.01266
															3462.1	-0.00148	0.01439												0.4065	0.00819	0.03206	0.06214	0.0102	-0.02241	0.01358	0.07197	0.01236
															3462.2	-0.000654859	0.00159												0.40983	0.01166	0.03281	0.06416	0.00867	-0.02053	0.00991	0.06885	0.01446
															3462.3	0.01322	0.0053												0.41317	0.01109	0.03069	0.06017	0.00998	-0.02583	0.00805	0.06412	0.01091
															3462.4	0.00169	0.000829007												0.4165	0.01041	0.02956	0.06281	0.00883	-0.02526	0.01025	0.06051	0.01701
															3462.5	0.00124	0.00758												0.41983	0.01028	0.028	0.06304	0.00831	-0.03124	0.00787	0.0551	0.01751
															3462.6	0.00304	0.00668												0.42317	0.01255	0.02998	0.06072	0.00275	-0.03175	0.01022	0.05288	0.01773
															3462.7	-0.00654	-0.01095												0.4265	0.01261	0.02975	0.05838	0.00451	-0.03204	0.0086	0.04703	0.0158
															3462.8	-0.00279	-0.00237												0.42983	0.00966	0.02995	0.05912	0.00297	-0.03432	0.0145	0.04676	0.01409
															3462.9	-0.00655	-0.0089												0.43317	0.00966	0.02911	0.05499	0.00257	-0.03324	0.01417	0.04226	0.01393
															3463	-0.00827	-0.00727												0.4365	0.0083	0.03124	0.05563	0.00301	-0.0321	0.01523	0.04055	0.014
															3463.1	0.00811	0.000264453												0.43983	0.00934	0.02882	0.05462	0.00307	-0.03319	0.01299	0.03741	0.01387
															3463.2	-0.00186	0.00359												0.44317	0.01292	0.03167	0.05197	0.00655	-0.02976	0.01531	0.03895	0.00978
															3463.3	0.00377	0.00648												0.4465	0.01338	0.02911	0.05016	0.00273	-0.03358	0.01095	0.03602	0.00789
															3463.4	0.00562	0.00344												0.44983	0.01186	0.0317	0.05041	-0.000271	-0.03397	0.01182	0.03535	0.00551
															3463.5	0.00892	0.0107												0.45317	0.01269	0.0323	0.0495	0.000552	-0.03528	0.01147	0.0371	0.01015
															3463.6	0.00261	0.00596												0.4565	0.01196	0.02794	0.04969	0.00213	-0.03342	0.0101	0.03113	0.00804
															3463.7	-0.0015	-0.000449685												0.45983	0.01316	0.03353	0.04498	0.00236	-0.03031	0.01314	0.03234	0.00848
															3463.8	-0.00234	0.0018												0.46317	0.0117	0.02918	0.04463	0.00216	-0.03427	0.01228	0.03163	0.00679
															3463.9	-0.00811	-0.00243												0.4665	0.01146	0.02924	0.04505	0.00316	-0.03462	0.01342	0.02717	0.00772
															3464	0.00184	-0.00865												0.46983	0.01298	0.02631	0.04347	-0.00152	-0.03445	0.01243	0.02836	0.00755
															3464.1	0.00678	0.0073												0.47317	0.01236	0.02408	0.03938	0.00304	-0.03246	0.01311	0.02749	0.00888
															3464.2	-0.00576	-0.00332												0.4765	0.01197	0.02448	0.03766	-7.4e-05	-0.03274	0.0095	0.02689	0.01087
															3464.3	-0.00534	-0.00267												0.47983	0.00896	0.02487	0.03725	-0.001	-0.0343	0.00929	0.02351	0.01107
															3464.4	-0.000510102	-0.00168												0.48317	0.00688	0.0257	0.0364	-0.00118	-0.03025	0.0148	0.01929	0.01229
															3464.5	-0.0053	0.00667												0.4865	0.00992	0.02339	0.03521	-0.00798	-0.03212	0.01169	0.02057	0.0143
															3464.6	0.00284	-0.00149												0.48983	0.00754	0.01873	0.03643	-0.00836	-0.03565	0.01253	0.01446	0.01467
															3464.7	-9.99551e-05	-0.00347												0.49317	0.00845	0.02331	0.0319	-0.00823	-0.03696	0.0107	0.01256	0.01509
															3464.8	-0.00704	-0.00045451												0.4965	0.00797	0.02409	0.03396	-0.00642	-0.0356	0.00905	0.01282	0.01495
															3464.9	0.00418	-0.00842												0.49983	0.00615	0.02288	0.03526	-0.00392	-0.03456	0.005	0.01596	0.01017
															3465	-0.00527	-0.00508												0.50317	0.00631	0.02223	0.03003	-0.00626	-0.03445	0.00641	0.01218	0.01089
															3465.1	0.00351	-0.000594442												0.5065	0.00127	0.02511	0.02619	-0.00693	-0.03463	0.0076	0.01651	0.01111
															3465.2	0.00704	0.00165												0.50983	0.000118	0.0236	0.02441	-0.00647	-0.03213	0.00791	0.01004	0.01227
															3465.3	0.00408	-0.000772977												0.51317	0.00229	0.02377	0.0241	-0.00573	-0.03542	0.0079	0.00989	0.00976
															3465.4	0.00175	0.00607												0.5165	0.00348	0.02077	0.01849	-0.00478	-0.03379	0.01184	0.01063	0.00795
															3465.5	0.00391	0.0059												0.51983	0.00537	0.02005	0.01875	-0.0077	-0.03439	0.01281	0.01045	0.0064
															3465.6	0.0069	-0.00386												0.52317	-0.000313	0.02192	0.01606	-0.00485	-0.03214	0.00587	0.00849	0.00214
															3465.7	0.00487	0.00349												0.5265	0.00438	0.02402	0.02025	-0.00682	-0.02855	0.00598	0.00509	-0.00324
															3465.8	-0.00719	-0.00864												0.52983	0.000725	0.02234	0.02039	-0.00915	-0.03001	0.00291	0.00651	-0.00542
															3465.9	-0.000587306	0.00136												0.53317	0.00264	0.01974	0.01852	-0.0071	-0.03435	0.005	0.00844	-0.00821
															3466	0.00785	0.00308												0.5365	0.0037	0.02101	0.01757	-0.00894	-0.03386	0.00419	0.00934	-0.0096
															3466.1	0.00391	0.00784												0.53983	0.00302	0.01968	0.01808	-0.00509	-0.03207	0.0038	0.00703	-0.00933
															3466.2	0.00954	-0.0071												0.54317	0.00149	0.0207	0.01743	-0.00643	-0.03235	0.00683	0.00545	-0.00679
															3466.3	-0.00592	0.00264												0.5465	0.00322	0.02236	0.01904	-0.00826	-0.03361	0.00702	0.00639	-0.00955
															3466.4	0.0052	-0.00355												0.54983	0.00502	0.02206	0.01627	-0.00791	-0.03363	0.00921	0.00333	-0.00556
															3466.5	-0.00416	0.00877												0.55317	0.00039	0.02319	0.01908	-0.00943	-0.03509	0.00936	0.00535	-0.00846
															3466.6	-0.00717	0.00327												0.5565	0.00328	0.02419	0.01422	-0.01367	-0.03344	0.00793	0.0048	-0.00825
															3466.7	0.00191	0.00726												0.55983	0.00108	0.0208	0.01553	-0.01031	-0.03582	0.00694	0.00304	-0.00917
															3466.8	0.00701	-0.00409												0.56317	0.00342	0.02215	0.01385	-0.00712	-0.03323	0.00638	-0.000624	-0.00958
															3466.9	-0.00814	-0.00539												0.5665	-0.000418	0.02034	0.01418	-0.00845	-0.03375	0.00749	-0.00257	-0.01213
															3467	0.01051	0.01241												0.56983	-0.00475	0.02085	0.01213	-0.00764	-0.03542	0.00527	0.00106	-0.01133
															3467.1	0.0061	0.000274103												0.57317	-0.00189	0.01933	0.01352	-0.00551	-0.03572	0.00446	-0.00258	-0.0117
															3467.2	0.0099	-0.0014												0.5765	-0.00234	0.01694	0.01301	-0.00858	-0.03509	0.00223	-0.00259	-0.01266
															3467.3	-0.00388	0.01003												0.57983	-0.00378	0.01814	0.01036	-0.00588	-0.03499	0.00235	-0.00674	-0.01345
															3467.4	0.00884	0.00474												0.58317	-0.00474	0.01482	0.01405	-0.00986	-0.0347	0.0012	-0.004	-0.01183
															3467.5	0.00138	-0.00149												0.5865	-0.00381	0.01515	0.0109	-0.00961	-0.03745	0.0012	-0.00181	-0.01613
															3467.6	0.01036	-0.00118												0.58983	-0.00192	0.0138	0.00925	-0.00773	-0.0375	0.00153	0.000294	-0.01798
															3467.7	0.00238	0.00299												0.59317	-0.00654	0.01267	0.01087	-0.00825	-0.03589	0.00546	-0.00432	-0.01567
															3467.8	0.00417	0.00487												0.5965	-0.00533	0.0157	0.01292	-0.00847	-0.03517	0.00758	-0.00506	-0.02024
															3467.9	0.0063	0.00235												0.59983	0.000162	0.01803	0.01297	-0.00725	-0.0358	0.00722	-0.00539	-0.02076
															3468	-0.00629	-0.00751												0.60317	-0.00086	0.01464	0.0115	-0.00306	-0.03451	0.00578	-0.00774	-0.01772
															3468.1	0.00488	-0.00308												0.6065	-0.00332	0.01732	0.01423	-0.00211	-0.03447	0.00652	-0.00447	-0.02221
															3468.2	0.01092	0.01399												0.60983	-0.00324	0.0226	0.01576	-0.0047	-0.03487	0.00837	-0.00866	-0.02109
															3468.3	0.01223	0.00814												0.61317	-0.000241	0.02	0.01545	-0.00758	-0.0349	0.00743	-0.00741	-0.02307
															3468.4	-0.00278	0.00118												0.6165	0.00021	0.01762	0.01403	-0.00722	-0.0363	0.00843	-0.00954	-0.02125
															3468.5	-0.00119	0.00762												0.61983	0.00155	0.01638	0.01224	-0.00956	-0.03913	0.00713	-0.00867	-0.0249
															3468.6	0.000826493	0.00791												0.62317	0.00251	0.02134	0.01247	-0.00786	-0.03429	0.00371	-0.00928	-0.02559
															3468.7	0.00777	0.0018												0.6265	0.000604	0.02086	0.01031	-0.00855	-0.03817	0.00443	-0.01014	-0.02259
															3468.8	-0.00341	0.00397												0.62983	-0.000318	0.02004	0.01401	-0.00778	-0.03551	0.00444	-0.01031	-0.02425
															3468.9	0.01592	0.00652												0.63317	-0.00236	0.01994	0.01487	-0.00649	-0.03307	0.00575	-0.0128	-0.02545
															3469	0.01074	0.00389												0.6365	0.000703	0.02062	0.01441	-0.00853	-0.03455	0.00992	-0.01426	-0.02586
															3469.1	0.00516	0.00696												0.63983	0.00197	0.02315	0.011	-0.00628	-0.03627	0.00637	-0.01573	-0.02465
															3469.2	0.0068	-0.00158												0.64317	-0.000765	0.02466	0.01109	-0.00984	-0.03694	0.00399	-0.0166	-0.02133
															3469.3	0.0054	0.00444												0.6465	-0.00276	0.01879	0.0093	-0.01239	-0.03841	0.00284	-0.01663	-0.02
															3469.4	0.00862	-0.000922559												0.64983	-0.00589	0.02217	0.01168	-0.01386	-0.04024	0.00238	-0.01735	-0.02095
															3469.5	0.00551	0.00722												0.65317	-0.00344	0.02116	0.01108	-0.0128	-0.03741	0.00481	-0.02147	-0.01897
															3469.6	0.00398	-0.00311												0.6565	-0.00321	0.02053	0.01074	-0.01095	-0.03685	0.000197	-0.02121	-0.01843
															3469.7	0.00502	0.0043												0.65983	-0.00251	0.01782	0.00779	-0.00958	-0.03648	0.00143	-0.02508	-0.02151
															3469.8	-0.00907	-0.00401												0.66317	-0.00245	0.01348	0.01035	-0.01091	-0.03575	0.00568	-0.02293	-0.02173
															3469.9	0.00844	0.0051												0.6665	-0.00647	0.01365	0.00887	-0.01243	-0.03307	0.00418	-0.02539	-0.02514
															3470	0.00136	-0.000975637												0.66983	-0.00467	0.01288	0.00896	-0.01136	-0.0377	0.00353	-0.02465	-0.02192
															3470.1	0.00103	0.00805												0.67317	-0.00544	0.01515	0.01237	-0.01217	-0.0331	0.00341	-0.02465	-0.02215
															3470.2	0.00403	-0.00564												0.6765	-0.00421	0.01479	0.01363	-0.01227	-0.03587	0.00312	-0.02172	-0.0209
															3470.3	0.00986	-0.00705												0.67983	-0.00479	0.01644	0.01289	-0.01124	-0.03517	0.00376	-0.02155	-0.02309
															3470.4	0.0071	-0.00397												0.68317	-0.00332	0.01455	0.01111	-0.01085	-0.04019	0.00328	-0.02288	-0.02436
															3470.5	0.0092	0.00245												0.6865	-0.00572	0.01915	0.01283	-0.01195	-0.03595	-0.00285	-0.02149	-0.02239
															3470.6	0.00206	-0.00104												0.68983	-0.00446	0.01676	0.01136	-0.01106	-0.03251	-0.0016	-0.02027	-0.02234
															3470.7	0.00464	0.01376												0.69317	-0.00643	0.01672	0.01318	-0.00971	-0.03321	-0.00267	-0.02161	-0.01883
															3470.8	0.01106	0.00097859												0.6965	-0.00739	0.01918	0.0106	-0.01116	-0.03373	-0.00291	-0.02543	-0.02447
															3470.9	0.00496	-0.000309752												0.69983	-0.00738	0.0221	0.01573	-0.01252	-0.03119	-0.00634	-0.02808	-0.02302
															3471	0.00101	0.00534												0.70317	-0.00545	0.02106	0.01326	-0.01302	-0.03204	-0.00511	-0.03031	-0.02456
															3471.1	0.000324667	-0.00681												0.7065	-0.00769	0.01981	0.01527	-0.01362	-0.03168	-0.00491	-0.02591	-0.02596
															3471.2	-0.00953	-0.0078												0.70983	-0.00803	0.01968	0.01606	-0.01224	-0.03363	0.00166	-0.02623	-0.0266
															3471.3	0.00507	-0.000435209												0.71317	-0.00787	0.01682	0.01176	-0.01586	-0.03165	0.00163	-0.02362	-0.02582
															3471.4	0.01549	0.000138996												0.7165	-0.01015	0.01966	0.01049	-0.01686	-0.02931	-0.000983	-0.0258	-0.02892
															3471.5	0.01192	0.00177												0.71983	-0.00701	0.01966	0.01488	-0.01906	-0.03173	-0.00659	-0.02436	-0.02441
															3471.6	0.00934	0.00229												0.72317	-0.00836	0.01919	0.01471	-0.01889	-0.03401	-0.00617	-0.02608	-0.02566
															3471.7	0.01469	0.00314												0.7265	-0.01037	0.01765	0.01343	-0.01643	-0.03075	-0.00884	-0.02465	-0.02453
															3471.8	0.01733	0.00678												0.72983	-0.01129	0.0166	0.01063	-0.0165	-0.03058	-0.00403	-0.02355	-0.02192
															3471.9	0.01155	0.01089												0.73317	-0.01093	0.01576	0.0099	-0.01541	-0.03529	-0.0046	-0.02182	-0.02117
															3472	0.01061	-0.00137												0.7365	-0.00985	0.0186	0.01203	-0.01543	-0.03825	-0.00285	-0.0243	-0.01937
															3472.1	0.00199	0.00624												0.73983	-0.01032	0.01824	0.01063	-0.01354	-0.03541	-0.00321	-0.02843	-0.0213
															3472.2	0.00313	0.00761												0.74317	-0.00561	0.01713	0.0118	-0.01703	-0.03555	-0.00464	-0.02997	-0.02265
															3472.3	0.01093	-0.000227723												0.7465	-0.0058	0.01777	0.01237	-0.01886	-0.03705	-0.00511	-0.02793	-0.02077
															3472.4	0.0057	0.00419												0.74983	-0.00799	0.01802	0.01244	-0.01569	-0.03578	-0.00471	-0.0271	-0.02108
															3472.5	0.00792	0.01321												0.75317	-0.01074	0.0192	0.01115	-0.01435	-0.03342	-0.00564	-0.0274	-0.02353
															3472.6	-0.00253	-0.00282												0.7565	-0.00373	0.01535	0.00771	-0.01546	-0.03331	-0.00729	-0.02652	-0.02384
															3472.7	0.00252	-9.26159e-05												0.75983	-0.01112	0.01813	0.0058	-0.01481	-0.03517	-0.00358	-0.02412	-0.02502
															3472.8	0.01073	0.0053												0.76317	-0.01106	0.01657	0.0067	-0.01379	-0.03464	-0.00454	-0.02837	-0.02466
															3472.9	-0.00188	0.00506												0.7665	-0.00725	0.01973	0.00879	-0.01012	-0.03133	-0.00618	-0.02672	-0.02271
															3473	0.0067	0.00617												0.76983	-0.0097	0.01888	0.01281	-0.01101	-0.03226	-0.00714	-0.02527	-0.02274
															3473.1	0.00627	0.00322												0.77317	-0.01177	0.0183	0.01379	-0.01363	-0.0315	-0.00191	-0.02594	-0.02565
															3473.2	0.00767	0.00155												0.7765	-0.01021	0.018	0.01336	-0.01468	-0.03347	6.4e-05	-0.02337	-0.02315
															3473.3	0.00482	0.00554												0.77983	-0.007	0.01902	0.01186	-0.01164	-0.03164	0.00197	-0.0228	-0.0252
															3473.4	0.00465	0.000843483												0.78317	-0.01024	0.02074	0.01452	-0.01325	-0.02685	0.00137	-0.02427	-0.02289
															3473.5	0.00591	-0.000724724												0.7865	-0.01022	0.02034	0.01419	-0.0081	-0.02647	0.00721	-0.02376	-0.02579
															3473.6	-0.00392	-0.00427												0.78983	-0.01018	0.01892	0.01345	-0.00405	-0.02442	0.00993	-0.01914	-0.026
															3473.7	0.00667	-0.00678												0.79317	-0.00741	0.0193	0.01676	0.000131	-0.02211	0.01047	-0.0177	-0.02453
															3473.8	-0.00165	0.01082												0.7965	-0.00749	0.0169	0.01687	0.00348	-0.01819	0.0142	-0.01313	-0.02324
															3473.9	-0.00293	0.01858												0.79983	-0.00714	0.02059	0.01949	0.00405	-0.01596	0.01739	-0.01157	-0.02523
															3474	-0.00288	-0.00782												0.80317	-0.0052	0.0215	0.02175	0.00672	-0.01251	0.02169	-0.00974	-0.02076
															3474.1	-0.000920248	0.00602												0.8065	-0.00701	0.02215	0.02236	0.0108	-0.01012	0.02251	-0.01	-0.02044
															3474.2	-0.01147	-0.00159												0.80983	-0.0045	0.01933	0.02288	0.01075	-0.01064	0.02254	-0.01087	-0.02002
															3474.3	-0.00633	0.00715												0.81317	-0.00685	0.01693	0.02342	0.01114	-0.0126	0.02662	-0.00871	-0.02074
															3474.4	0.00164	0.00499												0.8165	-0.00736	0.01937	0.02307	0.01182	-0.01163	0.02268	-0.00845	-0.01798
															3474.5	-0.00567	0.00923												0.81983	-0.00674	0.01651	0.02251	0.01076	-0.0125	0.02432	-0.00959	-0.01994
															3474.6	0.000421172	0.02175												0.82317	-0.00636	0.01782	0.02109	0.01276	-0.01375	0.02382	-0.01027	-0.0199
															3474.7	0.00775	0.02291												0.8265	-0.00598	0.0177	0.02098	0.0152	-0.01232	0.02642	-0.01028	-0.02114
															3474.8	0.01906	0.03152												0.82983	-0.00565	0.01979	0.02597	0.0126	-0.01211	0.02428	-0.00867	-0.02059
															3474.9	0.03282	0.03244												0.83317	-0.00631	0.01774	0.02633	0.01396	-0.01283	0.02635	-0.00812	-0.02238
															3475	0.02472	0.03763												0.8365	-0.00679	0.01599	0.02554	0.00979	-0.00972	0.02585	-0.00669	-0.02461
															3475.1	0.05809	0.07246												0.83983	-0.0087	0.0134	0.02691	0.01167	-0.01194	0.02726	-0.00464	-0.02417
															3475.2	0.09551	0.10328												0.84317	-0.0085	0.01517	0.02807	0.01356	-0.01144	0.02956	-0.0027	-0.0232
															3475.3	0.12846	0.14847												0.8465	-0.00777	0.01462	0.02671	0.01595	-0.00447	0.0334	-0.00275	-0.0214
															3475.4	0.16605	0.17259												0.84983	0.0178	0.03274	0.03212	0.03203	0.04999	0.05997	0.01185	-0.02042
															3475.5	0.25752	0.21063												0.85317	0.12093	0.11655	0.07366	0.11185	0.20728	0.16164	0.09804	-0.01863
															3475.6	0.34878	0.25556												0.8565	0.38392	0.35616	0.20503	0.33429	0.55362	0.42387	0.3392	-0.02434
															3475.7	0.45323	0.26903												0.85983	0.78766	0.81149	0.49544	0.742	1.01893	0.84918	0.81625	-0.01257
															3475.8	0.53436	0.27441												0.86317	1.13658	1.31353	0.88161	1.32723	1.37193	1.29866	1.39554	0.04506
															3475.9	0.6093	0.26299												0.8665	1.30679	1.62018	1.22973	1.92503	1.56431	1.64623	1.83895	0.21977
															3476	0.66815	0.24127												0.86983	1.35065	1.66379	1.48061	2.33402	1.75198	1.9212	2.19024	0.62106
															3476.1	0.6787	0.20304												0.87317	1.41918	1.52139	1.70349	2.45231	1.94324	2.12059	2.43106	1.14965
															3476.2	0.64009	0.14792												0.8765	1.5618	1.36807	1.89084	2.31081	2.0225	2.1965	2.451	1.54319
															3476.3	0.56517	0.0801												0.87983	1.65953	1.36722	1.96289	2.01566	1.93931	2.26573	2.25142	1.68394
															3476.4	0.44798	0.01957												0.88317	1.6337	1.49984	1.87504	1.6654	1.72739	2.21514	1.91687	1.69091
															3476.5	0.30539	-0.06302												0.8865	1.51606	1.61749	1.68708	1.33095	1.45777	1.94595	1.55251	1.65624
															3476.6	0.16007	-0.11759												0.88983	1.36882	1.63748	1.49873	1.04211	1.17631	1.52461	1.21674	1.58158
															3476.7	-0.01214	-0.18124												0.89317	1.27034	1.56461	1.38356	0.79731	0.9155	1.07483	0.94074	1.47662
															3476.8	-0.18787	-0.2167												0.8965	1.26483	1.44538	1.3663	0.59528	0.68493	0.70488	0.71384	1.38103
															3476.9	-0.34369	-0.24591												0.89983	1.33346	1.31761	1.41389	0.44744	0.51677	0.48655	0.53237	1.33572
															3477	-0.46138	-0.25676												0.90317	1.39251	1.17575	1.46227	0.40407	0.49619	0.48046	0.39116	1.31874
															3477.1	-0.55704	-0.2513												0.9065	1.37292	1.00259	1.45008	0.52962	0.62381	0.64307	0.31975	1.19031
															3477.2	-0.61577	-0.22758												0.90983	1.26695	0.80299	1.34523	0.76819	0.78697	0.84446	0.3387	0.89172
															3477.3	-0.63954	-0.19037												0.91317	1.11326	0.59438	1.16653	0.97883	0.87371	0.96924	0.45963	0.5094
															3477.4	-0.61833	-0.15394												0.9165	0.96348	0.42887	0.95094	1.09583	0.87107	0.99197	0.68227	0.1723
															3477.5	-0.55382	-0.11108												0.91983	0.82418	0.37771	0.74013	1.13627	0.82489	0.93557	0.97082	-0.02565
															3477.6	-0.46609	-0.09689												0.92317	0.69112	0.41314	0.55781	1.11427	0.78163	0.83356	1.22696	-0.07279
															3477.7	-0.38689	-0.0719												0.9265	0.5338	0.43961	0.41673	1.01519	0.74777	0.72406	1.31018	0.00548
															3477.8	-0.29304	-0.04405												0.92983	0.35882	0.41591	0.31267	0.8502	0.70756	0.62235	1.1702	0.14387
															3477.9	-0.2281	-0.02835												0.93317	0.19203	0.39656	0.24826	0.67059	0.6324	0.51712	0.88138	0.26843
															3478	-0.16346	-0.02172												0.9365	0.10247	0.42853	0.22243	0.50024	0.52807	0.44092	0.58842	0.3648
															3478.1	-0.11511	-0.02815												0.93983	0.09731	0.46479	0.26202	0.37629	0.46037	0.40604	0.3901	0.45863
															3478.2	-0.07786	-0.01735												0.94317	0.11493	0.48505	0.33332	0.35813	0.42603	0.39296	0.27819	0.56035
															3478.3	-0.06156	-0.00583												0.9465	0.13426	0.48184	0.37647	0.38145	0.39161	0.37973	0.20745	0.6593
															3478.4	-0.04379	0.00344												0.94983	0.15111	0.50711	0.39986	0.37289	0.34986	0.37109	0.16737	0.75657
															3478.5	-0.05087	-0.00571												0.95317	0.18544	0.58816	0.42191	0.32076	0.31776	0.35394	0.1675	0.87547
															3478.6	-0.02568	-0.0036												0.9565	0.21797	0.6853	0.43973	0.24338	0.2995	0.32294	0.18625	0.99726
															3478.7	-0.02	0.00431												0.95983	0.24474	0.73433	0.4301	0.17621	0.28665	0.26596	0.19848	1.11402
															3478.8	-0.00772	-0.01128												0.96317	0.25738	0.7341	0.39045	0.12804	0.26832	0.19669	0.18961	1.25283
															3478.9	-0.01336	-0.00828												0.9665	0.32452	0.75462	0.35878	0.10949	0.23604	0.13781	0.17557	1.39779
															3479	-0.0019	0.00341												0.96983	0.49885	0.85803	0.43795	0.16309	0.23279	0.13166	0.1848	1.54189
															3479.1	-0.00654	0.00337												0.97317	0.7409	1.02903	0.62386	0.344	0.33397	0.25382	0.29152	1.65075
															3479.2	-0.01457	0.01105												0.9765	0.95765	1.20526	0.83629	0.62467	0.54721	0.48543	0.49469	1.70227
															3479.3	0.00103	-0.00317												0.97983	1.12068	1.33526	1.02994	0.90506	0.80083	0.74411	0.72522	1.70252
															3479.4	0.00444	-0.000917734												0.98317	1.22676	1.40226	1.18454	1.11078	1.02301	0.9661	0.93347	1.65899
															3479.5	-0.01834	-0.00808												0.9865	1.27743	1.39559	1.2935	1.2252	1.18732	1.12693	1.08639	1.5999
															3479.6	-0.00795	-0.01542												0.98983	1.29008	1.33393	1.35807	1.26793	1.27981	1.22402	1.17509	1.53946
															3479.7	-0.00405	-0.01182												0.99317	1.27472	1.24901	1.37643	1.26939	1.30868	1.25802	1.1937	1.46717
															3479.8	-0.00722	-0.00765												0.9965	1.24145	1.17059	1.35393	1.22655	1.28759	1.23394	1.15952	1.364
															3479.9	-0.01213	-0.00635												0.99983	1.20103	1.10413	1.29716	1.15481	1.2306	1.16117	1.09234	1.23346
															3480	-0.01589	-0.01377												1.00317	1.14473	1.03964	1.21193	1.04842	1.1491	1.05693	1.00937	1.09311
															3480.1	-0.01246	-0.00484												1.0065	1.06224	0.94775	1.08234	0.90968	1.03924	0.93341	0.91206	0.95573
															3480.2	-0.0173	-0.00465												1.00983	0.93868	0.80235	0.90811	0.73899	0.8926	0.79301	0.79874	0.80784
															3480.3	-0.00673	-0.01206												1.01317	0.75476	0.60239	0.69483	0.55199	0.69778	0.638	0.66932	0.61777
															3480.4	-0.01582	-0.01043												1.0165	0.52752	0.37011	0.4661	0.3765	0.48312	0.47755	0.54241	0.33463
															3480.5	-0.01118	-0.00514												1.01983	0.29496	0.14133	0.26337	0.21996	0.27666	0.31732	0.41498	-0.08204
															3480.6	-0.01104	-0.01066												1.02317	0.04226	-0.09028	0.06781	0.03617	0.05921	0.10938	0.27189	-0.65148
															3480.7	-0.01198	-0.00253												1.0265	-0.32725	-0.42715	-0.20969	-0.29157	-0.2595	-0.26442	-0.00639	-1.34849
															3480.8	-0.01544	-0.00777												1.02983	-0.93482	-1.00055	-0.70466	-0.87971	-0.82026	-0.90442	-0.53894	-2.10303
															3480.9	-0.00723	-0.00111												1.03317	-1.75005	-1.79099	-1.444	-1.67188	-1.60192	-1.72406	-1.32076	-2.80227
															3481	-0.00577	0.00542												1.0365	-2.58706	-2.6124	-2.26449	-2.47134	-2.42457	-2.51634	-2.15523	-3.3627
															3481.1	-0.01076	0.00149												1.03983	-3.25729	-3.26742	-2.95757	-3.08911	-3.08722	-3.10531	-2.84033	-3.72826
															3481.2	-0.01092	0.0055												1.04317	-3.68398	-3.66592	-3.40791	-3.44267	-3.49024	-3.43357	-3.27431	-3.89863
															3481.3	-0.01614	-0.00528												1.0465	-3.87597	-3.82512	-3.60862	-3.55309	-3.64694	-3.51899	-3.45492	-3.90525
															3481.4	-0.01112	0.00469												1.04983	-3.89557	-3.79924	-3.60243	-3.48226	-3.59573	-3.42	-3.43505	-3.79805
															3481.5	-0.0057	-0.00427												1.05317	-3.79177	-3.64575	-3.45514	-3.28382	-3.40348	-3.20022	-3.26912	-3.61566
															3481.6	-0.00809	-0.0011												1.0565	-3.61745	-3.42618	-3.22186	-3.03162	-3.1426	-2.92503	-3.01753	-3.38235
															3481.7	0.00571	0.00188												1.05983	-3.40131	-3.17422	-2.96062	-2.75826	-2.85924	-2.63746	-2.73639	-3.12113
															3481.8	0.000729988	-0.00264												1.06317	-3.1604	-2.9138	-2.694	-2.49491	-2.58218	-2.36778	-2.46072	-2.85346
															3481.9	-0.01036	-0.0007392												1.0665	-2.90637	-2.65578	-2.43945	-2.25158	-2.33163	-2.1294	-2.21041	-2.58092
															3482	-0.00522	-0.00726												1.06983	-2.65476	-2.40252	-2.20784	-2.03591	-2.10158	-1.91828	-1.98343	-2.31989
															3482.1	-0.00177	0.00182												1.07317	-2.40425	-2.16705	-1.99318	-1.83884	-1.90015	-1.7235	-1.79185	-2.06708
															3482.2	-0.000920248	-0.00199												1.0765	-2.15782	-1.94643	-1.79282	-1.65438	-1.71583	-1.55044	-1.61756	-1.8297
															3482.3	0.00461	0.00158												1.07983	-1.92696	-1.73236	-1.60508	-1.4827	-1.53967	-1.39112	-1.45703	-1.61454
															3482.4	-0.00897	-0.000604093												1.08317	-1.71581	-1.53442	-1.4323	-1.3243	-1.37646	-1.23879	-1.30619	-1.41537
															3482.5	0.0143	-0.00513												1.0865	-1.51756	-1.35348	-1.27215	-1.17233	-1.2242	-1.10261	-1.16891	-1.23182
															3482.6	-0.00904	-0.00838												1.08983	-1.33323	-1.18819	-1.12324	-1.0319	-1.0822	-0.97028	-1.04028	-1.06828
															3482.7	-0.00855	0.00268												1.09317	-1.16613	-1.03542	-0.98466	-0.90514	-0.95346	-0.84713	-0.91862	-0.92835
															3482.8	-0.00513	-0.00229												1.0965	-1.01824	-0.89858	-0.8571	-0.79024	-0.83322	-0.73302	-0.80987	-0.80276
															3482.9	-0.00468	-0.00194												1.09983	-0.89022	-0.7768	-0.74579	-0.68722	-0.72884	-0.63699	-0.70636	-0.68924
															3483	-0.00798	0.00451												1.10317	-0.77368	-0.67048	-0.6444	-0.59348	-0.62733	-0.54806	-0.61192	-0.5921
															3483.1	0.00281	0.0035												1.1065	-0.67432	-0.57441	-0.55325	-0.50935	-0.54142	-0.46693	-0.52725	-0.50846
															3483.2	0.00362	-0.00404												1.10983	-0.58496	-0.48854	-0.47363	-0.43159	-0.4588	-0.39521	-0.45065	-0.43792
															3483.3	0.000971251	0.000819357												1.11317	-0.50571	-0.4113	-0.40775	-0.37027	-0.38946	-0.32972	-0.39176	-0.3752
															3483.4	-0.00445	0.000452638												1.1165	-0.44063	-0.35023	-0.34848	-0.3112	-0.33294	-0.28186	-0.33278	-0.31979
															3483.5	0.0018	-0.000425558												1.11983	-0.38766	-0.29237	-0.29447	-0.26398	-0.28478	-0.23217	-0.2825	-0.27057
															3483.6	0.00891	0.00412												1.12317	-0.3373	-0.24206	-0.24729	-0.22016	-0.24013	-0.18994	-0.24123	-0.22534
															3483.7	0.000691386	-0.00568												1.1265	-0.29123	-0.20129	-0.21019	-0.18443	-0.20189	-0.15476	-0.20432	-0.18476
															3483.8	0.00186	-0.0023												1.12983	-0.25046	-0.16676	-0.17847	-0.15336	-0.16981	-0.12535	-0.17274	-0.15407
															3483.9	-0.00294	0.00783												1.13317	-0.21858	-0.13822	-0.1477	-0.12762	-0.13893	-0.09737	-0.14887	-0.12558
															3484	0.00282	-0.00202												1.1365	-0.19387	-0.1131	-0.12465	-0.10567	-0.11826	-0.07764	-0.12629	-0.10483
															3484.1	-0.01103	0.00197												1.13983	-0.16984	-0.09753	-0.10247	-0.08916	-0.09839	-0.06255	-0.10839	-0.08755
															3484.2	0.000541804	-0.00188												1.14317	-0.15304	-0.07837	-0.0853	-0.07401	-0.0831	-0.04768	-0.09765	-0.07863
															3484.3	-0.00438	-0.000893608												1.1465	-0.13774	-0.05886	-0.07139	-0.06058	-0.0705	-0.03462	-0.08352	-0.07158
															3484.4	0.000150958	0.00297												1.14983	-0.1238	-0.04212	-0.05849	-0.04817	-0.0592	-0.02645	-0.07319	-0.06527
															3484.5	-0.00214	0.00509												1.15317	-0.10836	-0.03572	-0.04652	-0.04249	-0.05016	-0.01713	-0.06458	-0.0583
															3484.6	-0.00344	-0.000232548												1.1565	-0.09769	-0.02712	-0.03656	-0.03604	-0.04104	-0.00544	-0.05665	-0.054
															3484.7	-0.00272	-0.000618568												1.15983	-0.08922	-0.01838	-0.02806	-0.02738	-0.03514	1.5e-05	-0.05014	-0.04648
															3484.8	-0.00279	-0.000493112												1.16317	-0.08113	-0.01059	-0.01532	-0.02168	-0.02832	0.0066	-0.04132	-0.04466
															3484.9	-0.00741	0.00596												1.1665	-0.0723	-0.00471	-0.01105	-0.01487	-0.02386	0.01101	-0.03164	-0.03525
															3485	-0.00883	-0.0017												1.16983	-0.06548	-0.00112	-0.00187	-0.00477	-0.01891	0.01966	-0.01968	-0.0349
															3485.1	-0.01336	-0.01401												1.17317	-0.05683	0.00334	0.0056	0.00195	-0.00996	0.02932	-0.00646	-0.02772
															3485.2	-0.000683811	-0.00743												1.1765	-0.05186	0.01221	0.01795	0.01396	0.00263	0.04131	0.0154	-0.02448
															3485.3	0.0119	-0.0044												1.17983	-0.05093	0.01879	0.02692	0.02321	0.0127	0.05557	0.02885	-0.02032
															3485.4	-0.00208	-0.00167												1.18317	-0.04664	0.02904	0.04113	0.03544	0.03032	0.07128	0.04202	-0.01897
															3485.5	-0.000268839	0.00446												1.1865	-0.04356	0.03816	0.05228	0.04769	0.04324	0.08785	0.06077	-0.01923
															3485.6	-0.00328	-0.00544												1.18983	-0.03687	0.04619	0.06524	0.05839	0.05522	0.09943	0.07494	-0.01358
															3485.7	-0.00436	0.00245												1.19317	-0.03456	0.0468	0.07588	0.07128	0.06915	0.11503	0.08634	-0.01164
															3485.8	-0.000153033	0.00766												1.1965	-0.03	0.05273	0.08485	0.08333	0.07834	0.1234	0.09559	-0.00679
															3485.9	-0.00125	0.01047												1.19983	-0.02791	0.05721	0.09385	0.09026	0.08423	0.13176	0.09692	-0.00188
															3486	0.0087	0.01444												1.20317	-0.02962	0.05923	0.09917	0.09042	0.08829	0.13707	0.10017	-0.00297
															3486.1	-0.0048	0.0017												1.2065	-0.0277	0.06037	0.10552	0.09461	0.09034	0.13696	0.09855	0.00117
															3486.2	0.00308	0.000582919												1.20983	-0.02502	0.06467	0.10685	0.09614	0.09092	0.13601	0.09443	0.00298
															3486.3	0.01392	0.00474												1.21317	-0.02997	0.06431	0.10981	0.0972	0.09087	0.13403	0.0899	0.0086
															3486.4	0.00845	-0.00461												1.2165	-0.02487	0.06161	0.10773	0.09239	0.08487	0.13165	0.0834	0.01605
															3486.5	0.0126	0.00676												1.21983	-0.02412	0.0621	0.10537	0.09068	0.08361	0.13015	0.07858	0.01946
															3486.6	0.01325	0.02054												1.22317	-0.02357	0.05902	0.10288	0.08842	0.07931	0.12378	0.07712	0.0177
															3486.7	0.0089	0.00622												1.2265	-0.02428	0.0584	0.10297	0.08656	0.07579	0.11789	0.07083	0.01974
															3486.8	0.00971	0.00742												1.22983	-0.01947	0.05879	0.10347	0.08353	0.06834	0.10935	0.06758	0.01999
															3486.9	0.02512	0.01137												1.23317	-0.02014	0.05759	0.09973	0.08111	0.06475	0.10317	0.05992	0.01996
															3487	0.02374	0.01054												1.2365	-0.01516	0.05985	0.09473	0.07648	0.06236	0.0956	0.05445	0.01963
															3487.1	0.03008	0.00905												1.23983	-0.01265	0.05762	0.09488	0.07451	0.06074	0.09344	0.05144	0.02012
															3487.2	0.0204	0.00963												1.24317	-0.01437	0.06135	0.09422	0.07217	0.0548	0.08782	0.04562	0.01942
															3487.3	0.01774	0.01018												1.2465	-0.01636	0.05749	0.09543	0.06895	0.05115	0.08318	0.04373	0.01698
															3487.4	0.02279	0.01082												1.24983	-0.01072	0.05857	0.08624	0.06833	0.04673	0.07924	0.03889	0.01885
															3487.5	0.01547	0.01571												1.25317	-0.0104	0.06023	0.0859	0.06581	0.04254	0.07782	0.03673	0.01542
															3487.6	0.01529	0.00769												1.2565	-0.01144	0.0561	0.08384	0.06042	0.03888	0.07484	0.03453	0.01464
															3487.7	0.01971	-0.00793												1.25983	-0.01186	0.05597	0.08165	0.05914	0.03649	0.07007	0.03661	0.01499
															3487.8	0.01575	0.00751												1.26317	-0.0124	0.05749	0.0859	0.06169	0.03622	0.07209	0.03358	0.01467
															3487.9	0.00323	0.00817												1.2665	-0.01097	0.0632	0.08428	0.06208	0.03998	0.07315	0.03364	0.01164
															3488	0.00432	0.00623												1.26983	-0.01009	0.062	0.09094	0.06629	0.04298	0.07431	0.03499	0.01344
															3488.1	0.00967	-0.000440034												1.27317	-0.0056	0.06582	0.0904	0.06682	0.04649	0.0742	0.0367	0.01346
															3488.2	0.00922	0.00451												1.2765	-0.01052	0.07232	0.09372	0.0698	0.04845	0.07712	0.04053	0.01284
															3488.3	0.014	0.00519												1.27983	-0.01247	0.0703	0.09503	0.07266	0.05151	0.07687	0.04313	0.01098
															3488.4	0.01487	0.01075												1.28317	-0.01429	0.07349	0.09697	0.0777	0.05493	0.07679	0.04291	0.00901
															3488.5	-0.00519	0.00867												1.2865	-0.01381	0.06811	0.09453	0.07424	0.05046	0.07669	0.03709	0.00511
															3488.6	-0.000317091	0.01036												1.28983	-0.01461	0.07026	0.09528	0.07546	0.05155	0.07587	0.03817	0.00711
															3488.7	-0.00375	0.00948												1.29317	-0.01159	0.06912	0.09744	0.07474	0.0502	0.0725	0.03377	0.00794
															3488.8	-0.00916	0.00799												1.2965	-0.01056	0.07185	0.09932	0.07523	0.04821	0.07297	0.03343	0.00471
															3488.9	0.000512852	0.01579												1.29983	-0.01112	0.07285	0.09501	0.07631	0.04481	0.07063	0.03369	0.00498
															3489	0.00548	0.00293												1.30317	-0.00802	0.07351	0.10101	0.0802	0.05285	0.07254	0.03091	0.00649
															3489.1	-0.00593	0.01453												1.3065	-0.00966	0.0811	0.10729	0.08934	0.05729	0.0774	0.02628	0.00919
															3489.2	0.00434	0.01522												1.30983	-0.0103	0.08572	0.11678	0.09884	0.06374	0.0853	0.02548	0.0067
															3489.3	0.00441	0.01814												1.31317	-0.01273	0.09271	0.12511	0.10835	0.07206	0.094	0.02513	0.00487
															3489.4	0.02749	0.01595												1.3165	-0.01463	0.10137	0.13786	0.11818	0.08415	0.10474	0.02602	0.00758
															3489.5	0.03536	0.0341												1.31983	-0.01091	0.11381	0.14544	0.12905	0.09329	0.11325	0.03283	0.00864
															3489.6	0.04045	0.04909												1.32317	-0.00945	0.11613	0.15728	0.13395	0.10089	0.12307	0.03941	0.00863
															3489.7	0.05901	0.07256												1.3265	-0.01495	0.12488	0.16148	0.14172	0.10431	0.127	0.04808	0.00779
															3489.8	0.08763	0.09829												1.32983	-0.01352	0.12845	0.16219	0.14319	0.10568	0.1312	0.06277	0.01029
															3489.9	0.12352	0.13363												1.33317	-0.01466	0.12728	0.16243	0.14059	0.10325	0.13123	0.0707	0.00791
															3490	0.17435	0.18457												1.3365	-0.01258	0.122	0.16014	0.13399	0.10538	0.12573	0.08052	0.00898
															3490.1	0.24738	0.25962												1.33983	-0.0105	0.11694	0.15344	0.13001	0.10024	0.12629	0.08797	0.00849
															3490.2	0.37135	0.33174												1.34317	-0.01052	0.11769	0.15174	0.12851	0.09453	0.12125	0.09969	0.01036
															3490.3	0.50792	0.4136												1.3465	-0.01134	0.11276	0.14875	0.1263	0.09227	0.12469	0.10861	0.01303
															3490.4	0.67393	0.45966												1.34983	-0.00843	0.11248	0.14366	0.12782	0.09197	0.12598	0.11744	0.01239
															3490.5	0.8596	0.52367												1.35317	-0.00889	0.11389	0.14609	0.13173	0.09688	0.12989	0.13659	0.01515
															3490.6	1.03309	0.53355												1.3565	-0.00735	0.11346	0.14857	0.14504	0.1041	0.14306	0.15911	0.01781
															3490.7	1.18027	0.52503												1.35983	-0.00591	0.12105	0.1592	0.16671	0.12114	0.16063	0.18811	0.01816
															3490.8	1.27515	0.46594												1.36317	-0.00675	0.13646	0.17569	0.18464	0.14402	0.18256	0.21167	0.01916
															3490.9	1.30101	0.39474												1.3665	-0.00742	0.14975	0.19598	0.2122	0.17314	0.21127	0.24648	0.02154
															3491	1.24788	0.3048												1.36983	-0.00123	0.17323	0.22611	0.24372	0.20706	0.24645	0.2845	0.02425
															3491.1	1.10587	0.16786												1.37317	0.00198	0.19947	0.25876	0.27742	0.23985	0.28262	0.31794	0.02583
															3491.2	0.90328	0.04816												1.3765	0.01889	0.23031	0.29977	0.318	0.28136	0.32141	0.34276	0.02794
															3491.3	0.647	-0.07714												1.37983	0.06006	0.2788	0.34509	0.36765	0.32337	0.3586	0.3701	0.02831
															3491.4	0.34943	-0.20909												1.38317	0.15122	0.35305	0.41521	0.44628	0.37994	0.40966	0.40547	0.02604
															3491.5	0.04111	-0.32961												1.3865	0.357	0.496	0.53564	0.57812	0.4718	0.48988	0.45421	0.02589
															3491.6	-0.27183	-0.40689												1.38983	0.74879	0.76054	0.75466	0.81343	0.6323	0.61988	0.54197	0.0239
															3491.7	-0.57221	-0.48196												1.39317	1.43458	1.22935	1.13104	1.21019	0.90792	0.84591	0.6992	0.02598
															3491.8	-0.83559	-0.49377												1.3965	2.54235	1.98706	1.74307	1.82818	1.34842	1.20321	0.96016	0.03124
															3491.9	-1.03602	-0.4994												1.39983	4.16489	3.11091	2.6476	2.70261	1.9908	1.7269	1.34872	0.04482
															3492	-1.168	-0.47326												1.40317	6.34822	4.6558	3.87998	3.83864	2.84571	2.42322	1.87745	0.07229
															3492.1	-1.22712	-0.41417												1.4065	9.0542	6.6001	5.41974	5.19609	3.89361	3.27419	2.52892	0.12181
															3492.2	-1.20193	-0.35223												1.40983	12.1435	8.86106	7.19022	6.67876	5.0688	4.22344	3.26433	0.21219
															3492.3	-1.10867	-0.27582												1.41317	15.4054	11.2886	9.06981	8.16883	6.27413	5.19612	4.02531	0.35195
															3492.4	-0.97919	-0.21562												1.4165	18.5883	13.7019	10.9179	9.54532	7.41692	6.11151	4.7438	0.54453
															3492.5	-0.81522	-0.16615												1.41983	21.4447	15.9099	12.5817	10.7075	8.40602	6.89641	5.36235	0.79236
															3492.6	-0.63754	-0.12842												1.42317	23.7663	17.7418	13.939	11.5713	9.17312	7.50438	5.84121	1.08101
															3492.7	-0.48853	-0.08441												1.4265	25.4094	19.0729	14.8974	12.1004	9.68556	7.89056	6.15012	1.38652
															3492.8	-0.36925	-0.07048												1.42983	26.3172	19.8376	15.4245	12.2917	9.9221	8.05872	6.28686	1.67618
															3492.9	-0.26765	-0.06034												1.43317	26.5063	20.0514	15.5263	12.1714	9.90347	8.02133	6.26549	1.9206
															3493	-0.19928	-0.03913												1.4365	26.089	19.7803	15.2624	11.7903	9.66603	7.80737	6.10825	2.09297
															3493.1	-0.15916	-0.02069												1.43983	25.2036	19.1351	14.7151	11.2313	9.26564	7.45898	5.85345	2.18159
															3493.2	-0.10679	-0.01972												1.44317	24.0012	18.2369	13.9774	10.5623	8.75817	7.03412	5.52724	2.18838
															3493.3	-0.08311	-0.01622												1.4465	22.6046	17.1846	13.1332	9.8441	8.18996	6.56929	5.16858	2.11396
															3493.4	-0.06088	-0.00956												1.44983	21.102	16.035	12.2359	9.11927	7.60958	6.0957	4.80448	1.98124
															3493.5	-0.03897	-0.00579												1.45317	19.5343	14.8368	11.3192	8.40572	7.02923	5.62422	4.44025	1.81482
															3493.6	-0.02484	-0.00742												1.4565	17.9288	13.6128	10.3896	7.70406	6.45974	5.16899	4.0865	1.62282
															3493.7	-0.01929	-0.00495												1.45983	16.2858	12.3571	9.45805	7.0224	5.90469	4.71704	3.73392	1.43125
															3493.8	-0.01324	-0.0013												1.46317	14.631	11.0922	8.52056	6.34833	5.34284	4.27229	3.38787	1.24343
															3493.9	-0.01653	-0.00838												1.4665	12.9876	9.83438	7.5952	5.68334	4.78927	3.83134	3.0452	1.06815
															3494	-0.01336	-0.00892												1.46983	11.391	8.61639	6.68675	5.02924	4.24526	3.39883	2.70681	0.90612
															3494.1	-0.00772	-0.000835705												1.47317	9.8735	7.46127	5.82298	4.40447	3.72152	2.98517	2.37403	0.76938
															3494.2	-0.00289	-0.0083												1.4765	8.46955	6.39504	5.016	3.81584	3.227	2.5883	2.06471	0.65432
															3494.3	-0.00801	-0.00403												1.47983	7.1993	5.43525	4.27796	3.2735	2.77028	2.21956	1.77297	0.5515
															3494.4	-0.01427	-0.00816												1.48317	6.07267	4.58216	3.62795	2.78129	2.35431	1.88852	1.50813	0.47038
															3494.5	-0.00991	-0.00187												1.4865	5.09652	3.83761	3.04913	2.34935	1.98589	1.59215	1.27036	0.39886
															3494.6	-0.00538	-0.01369												1.48983	4.25584	3.20302	2.55392	1.97435	1.6641	1.33748	1.06649	0.33985
															3494.7	-0.0109	-0.0052												1.49317	3.54632	2.67373	2.13736	1.65437	1.39024	1.1184	0.88803	0.28939
															3494.8	-0.00933	-0.02243												1.4965	2.95322	2.22539	1.78649	1.38071	1.16148	0.93453	0.7349	0.25146
															3494.9	-0.02317	-0.01122												1.49983	2.45736	1.85599	1.48957	1.15568	0.96874	0.78	0.61306	0.21603
															3495	-0.02544	-0.00656												1.50317	2.04821	1.55193	1.24788	0.96807	0.80572	0.64661	0.50968	0.1862
															3495.1	-0.01993	-0.01873												1.5065	1.71234	1.30233	1.04642	0.81412	0.67019	0.53543	0.42056	0.1629
															3495.2	-0.01099	-0.01508												1.50983	1.43982	1.09861	0.88406	0.68878	0.55956	0.44889	0.35041	0.14666
															3495.3	-0.03789	-0.00764												1.51317	1.21134	0.92845	0.74834	0.57979	0.46992	0.37716	0.29132	0.13254
															3495.4	-0.02845	-0.00718												1.5165	1.02324	0.79529	0.6375	0.49061	0.39494	0.31536	0.2391	0.1199
															3495.5	-0.0239	-0.00469												1.51983	0.87227	0.67911	0.54853	0.41802	0.33723	0.2695	0.1993	0.10567
															3495.6	-0.02316	-0.01525												1.52317	0.74344	0.58567	0.47472	0.35796	0.28404	0.22977	0.16708	0.09794
															3495.7	-0.01802	-0.000440034												1.5265	0.63684	0.51021	0.41183	0.31048	0.24009	0.19595	0.14	0.08919
															3495.8	-0.02651	-0.00676												1.52983	0.55255	0.44503	0.35936	0.26833	0.20492	0.16338	0.11472	0.08063
															3495.9	-0.02286	0.00108												1.53317	0.47874	0.3929	0.31343	0.23592	0.17642	0.1406	0.09765	0.07465
															3496	-0.02628	-0.00525												1.5365	0.41964	0.34855	0.27899	0.20838	0.15239	0.12312	0.0805	0.06991
															3496.1	-0.01179	-0.00481												1.53983	0.37166	0.31111	0.25003	0.18325	0.13335	0.10116	0.06933	0.06282
															3496.2	-0.01475	-0.00636												1.54317	0.32379	0.27857	0.22455	0.16346	0.1162	0.08835	0.05786	0.05905
															3496.3	-0.00935	-0.01294												1.5465	0.28675	0.25012	0.19987	0.14767	0.10158	0.07461	0.04795	0.05439
															3496.4	-0.00597	0.00456												1.54983	0.2573	0.22618	0.18257	0.13524	0.08605	0.06854	0.03673	0.05263
															3496.5	-0.0125	0.00115												1.55317	0.22853	0.20714	0.16381	0.12218	0.07215	0.06094	0.03218	0.04802
															3496.6	-0.01895	-0.00198												1.5565	0.20265	0.18883	0.15145	0.11357	0.06071	0.05516	0.02543	0.04721
															3496.7	-0.00763	0.0085												1.55983	0.17883	0.17385	0.14223	0.10111	0.05565	0.04495	0.01781	0.0429
															3496.8	-0.00954	-0.00651												1.56317	0.1617	0.16208	0.1303	0.09291	0.05043	0.04473	0.01423	0.04368
															3496.9	-0.00985	-0.000816404												1.5665	0.14862	0.1499	0.12362	0.08529	0.0402	0.03795	0.01304	0.04238
															3497	-0.01221	0.000467113												1.56983	0.13439	0.14109	0.11508	0.07947	0.03861	0.03448	0.00958	0.04144
															3497.1	-0.00968	0.0042												1.57317	0.1207	0.13175	0.11157	0.07593	0.03791	0.03084	0.00788	0.03969
															3497.2	0.00894	0.000935163												1.5765	0.11205	0.1262	0.10743	0.07027	0.03664	0.02831	0.00465	0.03705
															3497.3	-0.00347	-0.00129												1.57983	0.10185	0.11813	0.10147	0.06731	0.03397	0.02455	0.00232	0.03374
															3497.4	-0.00625	0.01571												1.58317	0.09063	0.11408	0.09594	0.06674	0.03281	0.02112	0.00216	0.03471
															3497.5	-0.00632	-0.00836												1.5865	0.08297	0.11144	0.09231	0.0629	0.03021	0.01784	-0.0025	0.03825
															3497.6	0.00309	0.00566												1.58983	0.0778	0.105	0.08682	0.06158	0.02432	0.0203	-0.00388	0.03918
															3497.7	-0.00379	0.0047												1.59317	0.07109	0.09845	0.08427	0.05866	0.02383	0.01757	-0.00785	0.03541
															3497.8	-0.0021	0.00376												1.5965	0.06503	0.09291	0.082	0.0577	0.0249	0.0171	-0.00456	0.03386
															3497.9	-0.00398	-0.01119												1.59983	0.05992	0.09049	0.07874	0.05788	0.02076	0.01435	-0.0016	0.03252
															3498	-0.01255	-0.00649												1.60317	0.05425	0.08885	0.07387	0.05288	0.01798	0.01306	-0.00343	0.03553
															3498.1	0.0015	0.00403												1.6065	0.04897	0.08873	0.07242	0.05223	0.01661	0.01597	-0.00752	0.03192
															3498.2	-0.01091	0.000201725												1.60983	0.04439	0.08718	0.07182	0.04883	0.01423	0.01032	-0.01027	0.03055
															3498.3	-0.00371	-0.00272												1.61317	0.04159	0.08636	0.06846	0.04833	0.01524	0.00959	-0.00825	0.03115
															3498.4	-0.0045	0.000167948												1.6165	0.04208	0.08393	0.06554	0.04684	0.01542	0.01064	-0.01029	0.02969
															3498.5	-0.00347	0.00502												1.61983	0.04145	0.07696	0.06539	0.04368	0.01845	0.00719	-0.01037	0.03002
															3498.6	-0.000534228	0.000119695												1.62317	0.03738	0.07627	0.06426	0.03981	0.01353	0.00699	-0.00606	0.02978
															3498.7	0.00066726	0.000819357												1.6265	0.03304	0.07267	0.06213	0.03759	0.00742	0.00584	-0.01334	0.03088
															3498.8	0.00976	0.00145												1.62983	0.02826	0.07098	0.06171	0.03984	0.00474	0.00356	-0.00928	0.03116
															3498.9	-0.000249538	0.00197												1.63317	0.02886	0.06715	0.05463	0.04108	0.00441	0.00115	-0.0138	0.03118
															3499	0.00038257	-0.00301												1.6365	0.02527	0.06489	0.05761	0.03683	0.00642	0.00219	-0.01355	0.02866
															3499.1	-0.00547	0.00278												1.63983	0.02223	0.06458	0.05405	0.03696	0.00522	0.00247	-0.01542	0.02809
															3499.2	-0.01069	0.00257												1.64317	0.0181	0.06369	0.05769	0.0402	-0.000143	0.00117	-0.01749	0.02839
															3499.3	0.0085	0.00499												1.6465	0.01537	0.06732	0.05799	0.03875	0.00121	0.000586	-0.01629	0.02317
															3499.4	-0.00502	0.00892												1.64983	0.01493	0.06716	0.05735	0.03314	-0.00223	-0.000459	-0.01722	0.02528
															3499.5	-0.00294	-0.00156												1.65317	0.01473	0.06378	0.05528	0.03012	0.00282	-0.00395	-0.01667	0.02696
															3499.6	-0.00195	0.00428												1.6565	0.01017	0.06234	0.05586	0.03033	0.00282	-0.00149	-0.01339	0.02593
															3499.7	-0.00142	-0.00383												1.65983	0.00922	0.06001	0.05276	0.03111	0.0044	1.4e-05	-0.01545	0.02618
															3499.8	0.000421172	0.00527												1.66317	0.01112	0.05948	0.04927	0.03363	0.00306	-0.00185	-0.01392	0.02723
															3499.9	-0.00554	0.00194												1.6665	0.01195	0.0595	0.05049	0.0346	0.00212	-0.00276	-0.017	0.02578
															3500	-0.00266	-0.00677												1.66983	0.01107	0.0583	0.04787	0.03226	-0.00237	-0.00268	-0.01454	0.02533
															3500.1	-0.00734	0.000534667												1.67317	0.01101	0.0575	0.05249	0.03007	-0.00169	0.0035	-0.01685	0.02498
															3500.2	-0.00559	-0.00124												1.6765	0.00526	0.05749	0.04893	0.03179	0.000779	0.000176	-0.01614	0.02235
															3500.3	0.00229	0.00759												1.67983	0.00306	0.05473	0.04887	0.0351	-0.0026	0.00207	-0.01611	0.02298
															3500.4	0.00473	-0.0021												1.68317	0.00232	0.05522	0.0482	0.03442	0.000656	0.00126	-0.0165	0.02498
															3500.5	-0.01166	0.00471												1.6865	0.000378	0.05543	0.04916	0.03165	-0.001	0.00175	-0.01777	0.02261
															3500.6	-0.00978	0.00229												1.68983	0.00204	0.05678	0.04598	0.03431	0.00138	0.000279	-0.01786	0.02385
															3500.7	-0.00149	-0.0002615												1.69317	0.00374	0.0494	0.04578	0.03201	0.00229	-0.000363	-0.02113	0.02255
															3500.8	-0.00335	0.00287												1.6965	0.00246	0.05009	0.04366	0.03217	-0.000521	-0.00156	-0.02093	0.02487
															3500.9	-0.00371	0.00386												1.69983	0.00106	0.05135	0.04186	0.03585	-0.00203	-0.00222	-0.02106	0.02123
															3501	0.00455	0.00901												1.70317	0.00103	0.05029	0.0467	0.03248	0.00106	-0.00193	-0.02158	0.02235
															3501.1	-0.00465	-0.00125												1.7065	-0.00288	0.05119	0.04623	0.03096	0.000546	0.00184	-0.01756	0.02232
															3501.2	0.01127	-0.00755												1.70983	-0.00059	0.05204	0.04616	0.03317	-1.3e-05	-0.000464	-0.02071	0.02438
															3501.3	0.00682	0.00848												1.71317	-0.00147	0.05226	0.04928	0.0303	0.002	0.000694	-0.01931	0.02381
															3501.4	0.00772	0.00971												1.7165	-0.00279	0.05497	0.04763	0.03455	0.00206	-0.00211	-0.01964	0.02432
															3501.5	0.00125	-0.0036												1.71983	-0.0022	0.05068	0.04995	0.03607	0.00226	0.0016	-0.01874	0.02666
															3501.6	0.01699	-0.0067												1.72317	0.00289	0.05098	0.04629	0.03775	0.00458	0.00589	-0.02016	0.02619
															3501.7	0.01467	-0.00768												1.7265	-0.00213	0.05438	0.04683	0.03893	0.00258	0.00565	-0.01934	0.0259
															3501.8	0.01109	0.00675												1.72983	-0.00155	0.05194	0.04989	0.04237	0.00605	0.00724	-0.0164	0.02666
															3501.9	0.01666	0.000997891												1.73317	-0.00408	0.05245	0.05432	0.04527	0.00969	0.01037	-0.00945	0.02462
															3502	0.01702	0.00423												1.7365	-0.0039	0.05562	0.05561	0.05072	0.01328	0.01616	-0.0048	0.02292
															3502.1	0.0149	0.00593												1.73983	-0.00468	0.05871	0.06227	0.05969	0.01899	0.02298	0.000615	0.02512
															3502.2	0.01761	0.00838												1.74317	-0.00455	0.06429	0.07426	0.07017	0.03007	0.02734	0.01506	0.02415
															3502.3	0.01681	0.00712												1.7465	-0.000943	0.06844	0.08371	0.08711	0.04853	0.04527	0.03373	0.02952
															3502.4	0.01728	0.01023												1.74983	0.000649	0.07898	0.10561	0.11284	0.06693	0.0732	0.05629	0.03087
															3502.5	0.01526	0.00787												1.75317	0.0064	0.09487	0.12556	0.1446	0.09496	0.10387	0.08714	0.03383
															3502.6	0.02669	0.01205												1.7565	0.01215	0.11151	0.16243	0.18694	0.13166	0.13984	0.12928	0.03887
															3502.7	0.01209	0.01469												1.75983	0.01589	0.13468	0.20238	0.23819	0.17772	0.18716	0.18105	0.04426
															3502.8	0.01732	0.01186												1.76317	0.01836	0.16542	0.25096	0.29543	0.2337	0.24572	0.237	0.05082
															3502.9	0.02074	0.01013												1.7665	0.02746	0.19268	0.30703	0.35686	0.29754	0.30869	0.29943	0.06309
															3503	-0.00284	0.00694												1.76983	0.03877	0.22899	0.36946	0.4251	0.36654	0.37564	0.36628	0.08295
															3503.1	0.01905	0.01146												1.77317	0.04789	0.26136	0.43156	0.49146	0.42716	0.43992	0.43085	0.10879
															3503.2	0.01134	0.00969												1.7765	0.05784	0.29603	0.49368	0.55211	0.48673	0.50159	0.49363	0.14397
															3503.3	-0.00491	0.00419												1.77983	0.06425	0.32948	0.5549	0.61231	0.5428	0.55401	0.55297	0.1891
															3503.4	-0.00817	0.00619												1.78317	0.07034	0.35931	0.6073	0.6607	0.59384	0.59919	0.5948	0.24505
															3503.5	0.00311	0.00356												1.7865	0.07614	0.38121	0.65294	0.69383	0.63222	0.63267	0.6297	0.30823
															3503.6	0.01128	-0.00261												1.78983	0.0829	0.40218	0.68614	0.71811	0.65867	0.66404	0.65091	0.37512
															3503.7	0.00166	0.000800056												1.79317	0.08653	0.41476	0.71373	0.73394	0.67552	0.6761	0.6656	0.44447
															3503.8	-0.01314	0.000322356												1.7965	0.08684	0.427	0.72369	0.7364	0.68431	0.67723	0.66953	0.50674
															3503.9	-0.00408	-0.00162												1.79983	0.0893	0.42583	0.7255	0.72835	0.68166	0.66974	0.65988	0.56123
															3504	-0.00241	0.00407												1.80317	0.08748	0.42115	0.72108	0.71091	0.66662	0.65863	0.64725	0.59933
															3504.1	-0.00589	-0.00166												1.8065	0.08565	0.41084	0.69994	0.68654	0.65053	0.64235	0.62824	0.62654
															3504.2	-0.00288	0.01111												1.80983	0.08747	0.40068	0.68226	0.6609	0.62611	0.61752	0.60388	0.63388
															3504.3	-0.00276	0.01886												1.81317	0.08359	0.38961	0.65912	0.63424	0.59928	0.59123	0.57745	0.62839
															3504.4	0.01933	0.02747												1.8165	0.07768	0.37449	0.62958	0.60378	0.5718	0.5628	0.54865	0.60319
															3504.5	0.04139	0.03647												1.81983	0.07773	0.36106	0.6043	0.56954	0.54246	0.5302	0.5192	0.57133
															3504.6	0.04019	0.0525												1.82317	0.0743	0.3454	0.57101	0.54089	0.51279	0.50321	0.4909	0.53099
															3504.7	0.07993	0.07504												1.8265	0.06693	0.32873	0.53985	0.51108	0.48141	0.47253	0.46436	0.48695
															3504.8	0.10645	0.11933												1.82983	0.06174	0.31177	0.50959	0.48124	0.45378	0.44272	0.43826	0.43804
															3504.9	0.14763	0.16328												1.83317	0.05955	0.2935	0.47738	0.45356	0.42514	0.41722	0.41052	0.38958
															3505	0.21533	0.21081												1.8365	0.05495	0.27932	0.44875	0.42737	0.39544	0.38731	0.38141	0.34481
															3505.1	0.315	0.28979												1.83983	0.04764	0.2583	0.41748	0.39782	0.37136	0.36209	0.35449	0.30176
															3505.2	0.43757	0.35331												1.84317	0.04395	0.2424	0.38899	0.36787	0.33956	0.33139	0.32762	0.26698
															3505.3	0.59703	0.42022												1.8465	0.03973	0.22192	0.36335	0.3401	0.31186	0.30106	0.29946	0.23089
															3505.4	0.75665	0.47313												1.84983	0.03375	0.20624	0.33123	0.31304	0.28478	0.27286	0.27114	0.20118
															3505.5	0.93526	0.51088												1.85317	0.03005	0.18707	0.29978	0.28508	0.25981	0.24916	0.24382	0.17617
															3505.6	1.07717	0.50132												1.8565	0.0276	0.17269	0.27499	0.26005	0.23286	0.22627	0.22003	0.15684
															3505.7	1.19271	0.4852												1.85983	0.02937	0.15956	0.24838	0.23873	0.20663	0.20436	0.19974	0.14003
															3505.8	1.25274	0.42327												1.86317	0.02794	0.1469	0.22504	0.21709	0.18497	0.18411	0.17618	0.12674
															3505.9	1.23549	0.34482												1.8665	0.02311	0.13551	0.20326	0.19665	0.17074	0.16525	0.15923	0.11414
															3506	1.13713	0.23897												1.86983	0.01923	0.12735	0.18729	0.17777	0.15269	0.14752	0.14321	0.10349
															3506.1	0.97277	0.12552												1.87317	0.01995	0.1207	0.16919	0.16374	0.13895	0.13095	0.12738	0.09555
															3506.2	0.76247	-0.00689												1.8765	0.01543	0.11451	0.16056	0.1521	0.12807	0.11919	0.11615	0.09477
															3506.3	0.49074	-0.14009												1.87983	0.01538	0.10723	0.14635	0.14293	0.11666	0.11155	0.10871	0.08801
															3506.4	0.19218	-0.25107												1.88317	0.01573	0.10479	0.14066	0.13559	0.11529	0.10797	0.10721	0.08887
															3506.5	-0.11006	-0.35588												1.8865	0.01532	0.10345	0.1385	0.1304	0.1089	0.10424	0.10487	0.08815
															3506.6	-0.41455	-0.4283												1.88983	0.01701	0.10207	0.13303	0.12811	0.10229	0.10272	0.1051	0.08926
															3506.7	-0.67785	-0.46642												1.89317	0.01851	0.10121	0.13283	0.12949	0.10706	0.10736	0.10823	0.093
															3506.8	-0.90476	-0.49416												1.8965	0.01713	0.10193	0.13632	0.13179	0.11006	0.11274	0.11386	0.09802
															3506.9	-1.07269	-0.47361												1.89983	0.0169	0.10496	0.13979	0.14047	0.11524	0.12074	0.1212	0.10424
															3507	-1.1645	-0.43144												1.90317	0.01884	0.11098	0.1444	0.14899	0.12655	0.13034	0.12709	0.11266
															3507.1	-1.18467	-0.38455												1.9065	0.0186	0.11743	0.1516	0.16294	0.14087	0.14599	0.14574	0.1266
															3507.2	-1.1342	-0.31571												1.90983	0.02281	0.12528	0.16318	0.17811	0.15779	0.16614	0.16556	0.13484
															3507.3	-1.03739	-0.2611												1.91317	0.02524	0.1401	0.17843	0.20849	0.18671	0.1973	0.2026	0.14916
															3507.4	-0.88551	-0.20439												1.9165	0.02676	0.15911	0.20311	0.25208	0.2299	0.25217	0.25041	0.16348
															3507.5	-0.73504	-0.15993												1.91983	0.03689	0.1879	0.24733	0.31638	0.29461	0.32599	0.31978	0.18171
															3507.6	-0.58692	-0.11543												1.92317	0.04529	0.231	0.31091	0.42205	0.39869	0.44197	0.43535	0.20075
															3507.7	-0.45205	-0.09215												1.9265	0.05726	0.3029	0.41594	0.58168	0.5526	0.627	0.61577	0.22416
															3507.8	-0.34501	-0.05111												1.92983	0.07843	0.40282	0.56151	0.82072	0.79193	0.90992	0.88672	0.24912
															3507.9	-0.25346	-0.04848												1.93317	0.11138	0.55033	0.77973	1.16211	1.14013	1.3089	1.28023	0.28318
															3508	-0.18306	-0.0419												1.9365	0.15348	0.75539	1.08392	1.63376	1.62923	1.86898	1.84397	0.33374
															3508.1	-0.15155	-0.02763												1.93983	0.20968	1.03447	1.50324	2.25534	2.28397	2.61828	2.60469	0.40393
															3508.2	-0.11205	-0.02992												1.94317	0.28738	1.39043	2.03582	3.0362	3.11681	3.57209	3.58063	0.51057
															3508.3	-0.09887	-0.02474												1.9465	0.38075	1.82315	2.69065	3.96721	4.12636	4.72377	4.76578	0.68101
															3508.4	-0.07133	-0.01729												1.94983	0.50411	2.33773	3.46906	5.03174	5.3005	6.04932	6.15229	0.94903
															3508.5	-0.05297	-0.01689												1.95317	0.65167	2.9244	4.34568	6.19718	6.60273	7.50749	7.68548	1.3658
															3508.6	-0.04434	-0.00834												1.9565	0.82152	3.55942	5.29858	7.41583	7.97845	9.03143	9.30964	1.98375
															3508.7	-0.04137	-0.01654												1.95983	1.01758	4.22836	6.28585	8.62946	9.35618	10.5547	10.942	2.88309
															3508.8	-0.02659	-0.01029												1.96317	1.22635	4.90326	7.27044	9.79095	10.6844	12.0056	12.5124	4.11801
															3508.9	-0.01913	0.000254802												1.9665	1.44718	5.56073	8.21735	10.8532	11.8963	13.3296	13.9484	5.74032
															3509	-0.01629	0.00461												1.96983	1.67576	6.18049	9.08938	11.7861	12.9666	14.4758	15.1998	7.76926
															3509.1	-0.01112	-0.00928												1.97317	1.90162	6.73707	9.86062	12.5596	13.8625	15.4153	16.2274	10.1816
															3509.2	-0.0066	-0.0093												1.9765	2.11828	7.21298	10.5051	13.1526	14.563	16.1345	17.018	12.8947
															3509.3	-0.0036	-0.00793												1.97983	2.31563	7.59257	11.0011	13.5609	15.0616	16.6271	17.5708	15.7833
															3509.4	-0.0245	-0.01121												1.98317	2.4925	7.86939	11.3543	13.7848	15.36	16.8985	17.8856	18.6674
															3509.5	-0.02406	-0.00632												1.9865	2.63952	8.04339	11.551	13.8353	15.4657	16.9619	17.9794	21.361
															3509.6	-0.02659	-0.01551												1.98983	2.75795	8.10935	11.5814	13.7197	15.3963	16.8315	17.8781	23.6707
															3509.7	-0.01927	-0.0065												1.99317	2.84312	8.08319	11.489	13.4707	15.1733	16.5358	17.5992	25.4529
															3509.8	-0.02395	-0.01548												1.9965	2.90096	7.9832	11.2829	13.1116	14.8243	16.1105	17.1848	26.5974
															3509.9	-0.01379	-0.01059												1.99983	2.93369	7.82898	10.9983	12.6819	14.3789	15.5904	16.6649	27.06
															3510	-0.02671	-0.02102												2.00317	2.9453	7.635	10.6599	12.2025	13.8709	15.0047	16.0755	26.858
															3510.1	-0.01819	0.00285												2.0065	2.94022	7.41666	10.2897	11.6994	13.329	14.3901	15.4458	26.0633
															3510.2	-0.02091	-0.01476												2.00983	2.92432	7.18096	9.90227	11.2004	12.7771	13.7668	14.8061	24.7742
															3510.3	-0.02385	-0.01422												2.01317	2.89425	6.93298	9.50693	10.7048	12.2245	13.1517	14.1729	23.1104
															3510.4	-0.03148	-0.00755												2.0165	2.85732	6.67117	9.11079	10.2223	11.678	12.5522	13.5529	21.1987
															3510.5	-0.02012	-0.000686122												2.01983	2.8094	6.40201	8.70682	9.74731	11.137	11.9596	12.9446	19.1593
															3510.6	-0.02826	-0.01305												2.02317	2.75065	6.11565	8.29492	9.27805	10.5937	11.3723	12.3391	17.0934
															3510.7	-0.0307	-0.01265												2.0265	2.67969	5.8128	7.86436	8.80754	10.0436	10.7727	11.7157	15.0813
															3510.8	-0.02178	-0.02219												2.02983	2.59118	5.48928	7.41748	8.31988	9.48044	10.1572	11.0792	13.1791
															3510.9	-0.04092	-0.00752												2.03317	2.48744	5.14713	6.94784	7.81444	8.88993	9.51834	10.4133	11.4268
															3511	-0.0312	-0.005												2.0365	2.37103	4.78903	6.46173	7.28639	8.276	8.8535	9.71951	9.84619
															3511.1	-0.0268	-0.0107												2.03983	2.23961	4.42015	5.9663	6.74711	7.65129	8.17244	9.00134	8.43576
															3511.2	-0.02014	-0.01055												2.04317	2.10394	4.05164	5.46394	6.19512	7.0121	7.47971	8.26348	7.20516
															3511.3	-0.0134	0.00152												2.0465	1.95731	3.6864	4.96381	5.64379	6.37868	6.79066	7.52256	6.13446
															3511.4	-0.015	-0.0086												2.04983	1.81057	3.33226	4.47821	5.104	5.75574	6.11394	6.78986	5.21357
															3511.5	-0.01351	0.0056												2.05317	1.66	2.99324	4.01403	4.57525	5.15209	5.46032	6.08057	4.4213
															3511.6	-0.01128	-0.00629												2.0565	1.51472	2.6768	3.57804	4.07593	4.58252	4.84668	5.40732	3.74825
															3511.7	-0.00391	-0.00765												2.05983	1.37721	2.38652	3.17249	3.61404	4.05045	4.27214	4.77624	3.17316
															3511.8	-0.01321	-0.00387												2.06317	1.24496	2.11834	2.80322	3.1871	3.56458	3.74635	4.19767	2.69109
															3511.9	-0.0157	0.00157												2.0665	1.12019	1.88157	2.46657	2.80301	3.12702	3.27867	3.67375	2.28474
															3512	-0.01088	-3.47129e-05												2.06983	1.00606	1.66592	2.16896	2.46131	2.73183	2.85893	3.20558	1.94173
															3512.1	-0.00239	-0.01035												2.07317	0.90243	1.47736	1.90886	2.16102	2.38364	2.49106	2.78917	1.65238
															3512.2	-0.00614	-0.00418												2.0765	0.81089	1.30718	1.67769	1.88914	2.08487	2.16217	2.41951	1.4105
															3512.3	-0.000495626	0.00583												2.07983	0.72962	1.16234	1.47862	1.65423	1.81854	1.87871	2.10071	1.20687
															3512.4	-0.00497	-0.00297												2.08317	0.65205	1.03087	1.30012	1.45171	1.58346	1.63091	1.83135	1.0327
															3512.5	-0.01388	-0.01003												2.0865	0.58422	0.92021	1.14719	1.27263	1.38121	1.42169	1.58937	0.88964
															3512.6	-0.01829	-0.01601												2.08983	0.52328	0.82275	1.01485	1.12078	1.20668	1.24058	1.38037	0.76577
															3512.7	0.00604	-0.01487												2.09317	0.47412	0.7387	0.90101	0.98705	1.05748	1.08146	1.20307	0.65959
															3512.8	-0.01622	-0.00479												2.0965	0.4267	0.66188	0.79965	0.87152	0.93006	0.94338	1.04719	0.57133
															3512.9	-0.00265	-0.00647												2.09983	0.3834	0.59954	0.71738	0.77353	0.81754	0.8243	0.91498	0.49679
															3513	0.00224	0.00454												2.10317	0.3475	0.54521	0.64713	0.69036	0.72565	0.72212	0.80389	0.43366
															3513.1	-0.00561	-0.00197												2.1065	0.31223	0.49543	0.58013	0.61312	0.64112	0.6357	0.70845	0.37765
															3513.2	-0.00276	-0.00204												2.10983	0.28313	0.44947	0.52659	0.54985	0.56999	0.55792	0.62287	0.33026
															3513.3	-0.0045	-0.00399												2.11317	0.25724	0.41125	0.47832	0.49442	0.50938	0.49501	0.54706	0.29333
															3513.4	0.000918173	-0.0095												2.1165	0.23305	0.38032	0.43723	0.4473	0.4549	0.43801	0.48798	0.25797
															3513.5	-0.01068	-0.00168												2.11983	0.21553	0.35298	0.39925	0.40286	0.40522	0.39001	0.43226	0.23178
															3513.6	-0.000659684	-0.0084												2.12317	0.19951	0.3249	0.36305	0.36449	0.36392	0.34564	0.38388	0.2048
															3513.7	-0.00585	-0.01352												2.1265	0.18426	0.30029	0.33576	0.33185	0.33053	0.30904	0.3467	0.18123
															3513.8	0.00427	-0.00687												2.12983	0.16858	0.27933	0.30923	0.30276	0.29976	0.2763	0.31099	0.16325
															3513.9	-0.00253	-0.00655												2.13317	0.15767	0.26379	0.28687	0.28028	0.26921	0.2458	0.27884	0.14832
															3514	-0.00548	-0.0063												2.1365	0.14686	0.24408	0.26443	0.25424	0.24441	0.21722	0.25174	0.13791
															3514.1	-0.01337	-0.00275												2.13983	0.13584	0.23317	0.24499	0.23413	0.22301	0.19071	0.22417	0.1281
															3514.2	-0.00955	0.00718												2.14317	0.12359	0.21752	0.22756	0.2173	0.19884	0.17488	0.20241	0.11591
															3514.3	-0.0137	0.000578094												2.1465	0.11524	0.20291	0.21252	0.20112	0.18105	0.15486	0.18028	0.10565
															3514.4	-0.00225	-0.0037												2.14983	0.10636	0.19176	0.19935	0.18432	0.16251	0.13889	0.16298	0.09764
															3514.5	-0.00185	-0.00566												2.15317	0.10316	0.18131	0.18439	0.16781	0.15329	0.12311	0.14404	0.09129
															3514.6	0.00453	-0.000661996												2.1565	0.09453	0.17057	0.17232	0.15844	0.13816	0.10761	0.13084	0.08444
															3514.7	-0.0104	-0.01344												2.15983	0.0881	0.16141	0.16589	0.14704	0.12569	0.09168	0.11558	0.07906
															3514.8	-0.00522	-0.00893												2.16317	0.08333	0.15457	0.15376	0.13759	0.11748	0.0816	0.1053	0.07283
															3514.9	-0.00785	-0.00778												2.1665	0.07884	0.14946	0.1453	0.12721	0.10639	0.07339	0.09549	0.06683
															3515	-0.00798	-0.00415												2.16983	0.07405	0.14278	0.13875	0.12016	0.09625	0.06671	0.08558	0.06344
															3515.1	0.000401871	0.00251												2.17317	0.06991	0.13602	0.13312	0.1141	0.08872	0.05491	0.07651	0.0588
															3515.2	-0.00561	6.17922e-05												2.1765	0.06006	0.12812	0.12555	0.10496	0.08253	0.05011	0.07143	0.05091
															3515.3	0.00105	-0.00504												2.17983	0.05338	0.12398	0.11935	0.09885	0.07571	0.0417	0.06276	0.0496
															3515.4	-0.01181	-0.00606												2.18317	0.05295	0.1176	0.11594	0.09067	0.06423	0.03692	0.05307	0.04798
															3515.5	-0.000500451	0.01451												2.1865	0.049	0.11157	0.10924	0.08533	0.06131	0.0281	0.04629	0.04863
															3515.6	-0.01467	0.00478												2.18983	0.04592	0.11086	0.1018	0.07843	0.05498	0.01959	0.03905	0.0451
															3515.7	-0.0043	-0.00476												2.19317	0.04362	0.10732	0.10009	0.0777	0.05138	0.014	0.03405	0.03815
															3515.8	0.00569	0.00165												2.1965	0.03648	0.10222	0.09596	0.07169	0.04303	0.0051	0.02931	0.03702
															3515.9	-4.20521e-05	-0.00552												2.19983	0.03884	0.0976	0.08755	0.06918	0.0419	0.00191	0.021	0.03619
															3516	0.00469	0.00157												2.20317	0.0342	0.09353	0.081	0.06436	0.03584	0.000392	0.01884	0.03432
															3516.1	-0.000823743	-0.00246												2.2065	0.02991	0.09177	0.07935	0.05725	0.03281	-0.00843	0.015	0.03343
															3516.2	0.00362	0.00761												2.20983	0.03276	0.0923	0.07576	0.05348	0.02752	-0.01301	0.01038	0.03148
															3516.3	-0.00338	-0.00111												2.21317	0.02709	0.08626	0.07617	0.05181	0.02343	-0.02164	0.00279	0.03035
															3516.4	0.000903697	-0.00592												2.2165	0.02696	0.0816	0.06789	0.05056	0.02024	-0.02001	-0.00425	0.03206
															3516.5	-0.00362	0.00323												2.21983	0.02287	0.07951	0.06197	0.04797	0.0145	-0.02068	-0.00755	0.03427
															3516.6	-0.00834	0.00455												2.22317	0.02811	0.07921	0.05837	0.04282	0.01295	-0.02214	-0.01476	0.03221
															3516.7	-0.00978	-0.00327												2.2265	0.0237	0.07894	0.05494	0.04084	0.00982	-0.02566	-0.01801	0.03187
															3516.8	0.01041	-0.00512												2.22983	0.02487	0.07603	0.05409	0.0389	0.00874	-0.02642	-0.02036	0.03433
															3516.9	0.013	0.01078												2.23317	0.01793	0.07182	0.05538	0.03653	0.0065	-0.02809	-0.02416	0.03511
															3517	0.00444	0.00779												2.2365	0.01675	0.06786	0.05218	0.0342	0.00213	-0.03569	-0.0232	0.03654
															3517.1	0.00368	0.00585												2.23983	0.01806	0.06906	0.0501	0.03217	0.000532	-0.03739	-0.0215	0.03962
															3517.2	0.0021	0.0043												2.24317	0.01417	0.06792	0.05104	0.03012	-0.00377	-0.03947	-0.02691	0.04155
															3517.3	0.01351	-0.000753676												2.2465	0.01413	0.0656	0.04653	0.02626	-0.00503	-0.04116	-0.02784	0.04716
															3517.4	0.01075	-0.00119												2.24983	0.01414	0.06143	0.04401	0.02626	-0.00529	-0.04381	-0.03377	0.04998
															3517.5	0.00542	0.00685												2.25317	0.01202	0.05982	0.04278	0.0273	-0.00478	-0.04719	-0.03561	0.05501
															3517.6	0.00987	0.0063												2.2565	0.01216	0.05726	0.04412	0.02798	-0.00699	-0.04757	-0.03795	0.0567
															3517.7	0.00386	0.00342												2.25983	0.01386	0.05727	0.03843	0.02618	-0.01007	-0.04797	-0.03947	0.06465
															3517.8	0.00537	0.00294												2.26317	0.01249	0.05655	0.03845	0.02232	-0.01243	-0.04672	-0.04179	0.06545
															3517.9	0.00473	-0.00219												2.2665	0.01117	0.05502	0.03814	0.02577	-0.01265	-0.04703	-0.04519	0.06975
															3518	0.00436	-0.00434												2.26983	0.01124	0.05439	0.03455	0.02415	-0.01367	-0.04701	-0.0478	0.07792
															3518.1	-0.0067	-0.00152												2.27317	0.00926	0.05364	0.03484	0.02046	-0.01202	-0.04722	-0.04678	0.0777
															3518.2	0.01041	-0.0013												2.2765	0.00821	0.0531	0.03196	0.02016	-0.0112	-0.05315	-0.04411	0.08094
															3518.3	0.0012	-0.00431												2.27983	0.01053	0.05215	0.03415	0.0163	-0.01243	-0.05509	-0.04297	0.07892
															3518.4	-0.00477	-0.00915												2.28317	0.00994	0.05257	0.0363	0.0145	-0.01562	-0.05617	-0.04981	0.0795
															3518.5	0.01001	-0.000965987												2.2865	0.01548	0.05488	0.03834	0.01497	-0.0189	-0.05925	-0.05065	0.08051
															3518.6	0.00136	-0.0022												2.28983	0.01531	0.05201	0.03267	0.01329	-0.01802	-0.05661	-0.05142	0.07906
															3518.7	-0.00907	0.00707												2.29317	0.01082	0.05208	0.02949	0.01279	-0.01868	-0.05904	-0.05832	0.0786
															3518.8	-0.00653	-0.0059												2.2965	0.00932	0.05115	0.02883	0.01127	-0.01943	-0.05623	-0.06014	0.07689
															3518.9	-0.00384	0.00402												2.29983	0.00672	0.04861	0.03293	0.01239	-0.02223	-0.05882	-0.0579	0.07303
															3519	-9.51299e-05	-0.00294												2.30317	0.0058	0.05006	0.02997	0.00879	-0.0217	-0.05858	-0.05518	0.07352
															3519.1	0.00325	0.00344												2.3065	0.00691	0.04805	0.02656	0.00858	-0.02429	-0.05995	-0.05554	0.06736
															3519.2	0.0064	-0.00237												2.30983	0.01162	0.04702	0.03005	0.00712	-0.02154	-0.06275	-0.05777	0.06294
															3519.3	0.01164	0.00498												2.31317	0.00942	0.04865	0.03131	0.00498	-0.02051	-0.06173	-0.0538	0.05706
															3519.4	0.02285	0.00651												2.3165	0.00701	0.04895	0.02953	0.006	-0.02185	-0.06412	-0.05576	0.05562
															3519.5	0.0354	0.02161												2.31983	0.00791	0.04809	0.02886	0.00438	-0.02454	-0.06373	-0.05653	0.05143
															3519.6	0.03978	0.02779												2.32317	0.00539	0.04581	0.03097	0.00305	-0.02482	-0.06121	-0.05751	0.04823
															3519.7	0.05247	0.05405												2.3265	0.0044	0.04622	0.02295	0.00442	-0.02472	-0.06144	-0.05889	0.04297
															3519.8	0.07203	0.08816												2.32983	0.00878	0.04585	0.02478	0.00375	-0.02657	-0.06287	-0.0587	0.03514
															3519.9	0.11463	0.1165												2.33317	0.01043	0.04658	0.03013	0.00321	-0.02598	-0.06146	-0.05737	0.0329
															3520	0.17952	0.14953												2.3365	0.0108	0.04827	0.03132	-0.00115	-0.02455	-0.06424	-0.05649	0.0304
															3520.1	0.23158	0.18948												2.33983	0.00983	0.0466	0.02789	0.000123	-0.02295	-0.06605	-0.05875	0.03293
															3520.2	0.32932	0.22896												2.34317	0.00924	0.04691	0.02816	0.00473	-0.02384	-0.06829	-0.05613	0.02873
															3520.3	0.40621	0.24579												2.3465	0.00786	0.046	0.02803	0.00392	-0.02428	-0.06691	-0.05546	0.02741
															3520.4	0.50902	0.26956												2.34983	0.00317	0.04655	0.02889	0.0045	-0.02323	-0.06502	-0.05531	0.02585
															3520.5	0.58382	0.25826												2.35317	0.00545	0.04338	0.0304	0.0044	-0.0244	-0.06504	-0.05533	0.02394
															3520.6	0.64315	0.24474												2.3565	0.00707	0.04624	0.02787	-0.000199	-0.02589	-0.06786	-0.05502	0.02435
															3520.7	0.6575	0.20166												2.35983	0.00694	0.04392	0.03043	-0.000583	-0.02614	-0.06621	-0.05592	0.02264
															3520.8	0.62834	0.15041												2.36317	0.00456	0.04701	0.03059	0.00128	-0.02726	-0.06538	-0.06007	0.02472
															3520.9	0.56458	0.10291												2.3665	0.00237	0.04443	0.02928	0.000601	-0.03036	-0.06728	-0.05859	0.02579
															3521	0.45757	0.03207												2.36983	0.00757	0.04324	0.031	0.000326	-0.02909	-0.06802	-0.05914	0.02763
															3521.1	0.32615	-0.02626												2.37317	0.00624	0.0439	0.03145	-0.00243	-0.02958	-0.07265	-0.05666	0.02664
															3521.2	0.18404	-0.09827												2.3765	0.00704	0.03982	0.0265	-0.000887	-0.02677	-0.07421	-0.05831	0.02716
															3521.3	0.02708	-0.14852												2.37983	0.00127	0.03782	0.02811	0.00289	-0.02849	-0.07283	-0.06	0.02903
															3521.4	-0.12717	-0.2073												2.38317	0.00123	0.0413	0.02946	0.0039	-0.02828	-0.07464	-0.0587	0.03356
															3521.5	-0.27903	-0.23693												2.3865	0.00113	0.04469	0.03036	0.00126	-0.02507	-0.07202	-0.0556	0.03432
															3521.6	-0.42111	-0.26377												2.38983	0.00309	0.04347	0.02986	0.00187	-0.02609	-0.07241	-0.05709	0.04084
															3521.7	-0.52694	-0.26112												2.39317	0.00219	0.042	0.02972	0.00189	-0.02153	-0.07408	-0.05921	0.04547
															3521.8	-0.6004	-0.24682												2.3965	-0.00223	0.03801	0.02949	-0.000941	-0.0238	-0.07444	-0.05898	0.05461
															3521.9	-0.61025	-0.21764												2.39983	0.000226	0.03843	0.02909	-0.00391	-0.02772	-0.0729	-0.05705	0.06445
															3522	-0.60596	-0.18093												2.40317	-0.000299	0.03939	0.0316	-0.00568	-0.02613	-0.07444	-0.05912	0.08002
															3522.1	-0.5634	-0.15285												2.4065	0.00144	0.04074	0.03016	-0.00721	-0.02765	-0.07516	-0.05601	0.0899
															3522.2	-0.49998	-0.11342												2.40983	-0.00183	0.03951	0.02501	-0.00772	-0.03051	-0.0766	-0.05546	0.10663
															3522.3	-0.417	-0.08641												2.41317	-0.00215	0.04178	0.02644	-0.006	-0.02907	-0.07721	-0.05671	0.12288
															3522.4	-0.32542	-0.06872												2.4165	-0.00165	0.03804	0.02866	-0.000863	-0.02686	-0.07439	-0.05692	0.14193
															3522.5	-0.26039	-0.04916												2.41983	-0.000895	0.04062	0.02901	-0.00404	-0.02938	-0.07619	-0.05986	0.16292
															3522.6	-0.18666	-0.03851												2.42317	0.00185	0.04036	0.02775	-0.00647	-0.03144	-0.07745	-0.06001	0.17832
															3522.7	-0.12804	-0.02												2.4265	-2.4e-05	0.03814	0.02436	-0.00679	-0.03332	-0.078	-0.05921	0.19422
															3522.8	-0.09733	-0.01202												2.42983	0.000206	0.0402	0.02501	-0.00521	-0.02845	-0.07861	-0.05899	0.2088
															3522.9	-0.07176	-0.02725												2.43317	-0.00231	0.03934	0.0325	-0.00632	-0.02978	-0.07646	-0.06341	0.22642
															3523	-0.06116	-0.00541												2.4365	-0.000557	0.03972	0.0329	-0.00354	-0.03277	-0.07646	-0.06444	0.23501
															3523.1	-0.05277	-0.02101												2.43983	-0.00223	0.04003	0.02906	-0.0062	-0.03142	-0.08096	-0.06204	0.24855
															3523.2	-0.0339	-0.01187												2.44317	-0.00215	0.04077	0.02735	-0.00405	-0.0341	-0.0792	-0.0614	0.25377
															3523.3	-0.02823	-0.00768												2.4465	-0.00152	0.03647	0.0275	-0.00248	-0.02822	-0.08	-0.06011	0.26243
															3523.4	-0.02291	0.000872435												2.44983	-0.0034	0.0368	0.02417	-0.00746	-0.02713	-0.08251	-0.06587	0.26539
															3523.5	-0.01827	-0.00678												2.45317	-0.00329	0.03993	0.02483	-0.00783	-0.02945	-0.0821	-0.06555	0.2609
															3523.6	-0.00621	-0.01076												2.4565	-0.00328	0.03602	0.02435	-0.00582	-0.02894	-0.08451	-0.06514	0.25834
															3523.7	-0.0131	3.28407e-05												2.45983	-0.00356	0.03953	0.02475	-0.00952	-0.03069	-0.08389	-0.06514	0.25044
															3523.8	-0.0086	-0.0042												2.46317	0.00121	0.04009	0.02288	-0.00665	-0.03038	-0.08271	-0.06458	0.24115
															3523.9	-0.00777	-0.000594442												2.4665	-0.00286	0.04231	0.023	-0.01347	-0.03034	-0.08167	-0.06354	0.23233
															3524	-9.99551e-05	-0.01059												2.46983	-0.00477	0.03741	0.02471	-0.01299	-0.03083	-0.08275	-0.06514	0.21702
															3524.1	-0.00993	0.00486												2.47317	-0.00553	0.03617	0.0239	-0.00841	-0.03124	-0.08249	-0.06684	0.20764
															3524.2	-0.01073	-0.01397												2.4765	-0.00624	0.03619	0.02565	-0.00788	-0.02954	-0.07886	-0.06946	0.19025
															3524.3	-0.01955	-0.01243												2.47983	-0.00394	0.03772	0.02547	-0.00949	-0.03379	-0.08146	-0.07042	0.17458
															3524.4	-0.00418	0.000573269												2.48317	-0.00218	0.0375	0.0261	-0.00466	-0.03103	-0.08318	-0.06531	0.15738
															3524.5	-0.01402	-0.01528												2.4865	-0.00473	0.04186	0.02519	-0.00718	-0.03023	-0.08768	-0.0707	0.14555
															3524.6	-0.01618	-0.000415908												2.48983	-0.00285	0.04279	0.0288	-0.00792	-0.02995	-0.08446	-0.06779	0.13335
															3524.7	-0.02159	-0.00204												2.49317	-0.00349	0.04356	0.02732	-0.00584	-0.02902	-0.08116	-0.06716	0.11835
															3524.8	-0.01596	-0.0132												2.4965	-0.00588	0.0434	0.03181	-0.00207	-0.03043	-0.08167	-0.0714	0.10424
															3524.9	-0.01042	-0.00958												2.49983	-0.00605	0.04659	0.02967	-0.0012	-0.02666	-0.08108	-0.07027	0.09281
															3525	-0.01616	-0.01082												2.50317	-0.00539	0.05018	0.02792	0.00233	-0.02483	-0.07803	-0.06736	0.08207
															3525.1	-0.00796	-0.00949												2.5065	-0.00568	0.05001	0.03173	0.00792	-0.0197	-0.0732	-0.06725	0.07173
															3525.2	-0.01788	-0.01162												2.50983	-0.00466	0.05259	0.03729	0.01256	-0.01538	-0.06442	-0.06367	0.06688
															3525.3	-0.01397	0.0027												2.51317	-0.00279	0.05795	0.04428	0.01632	-0.00804	-0.05969	-0.0563	0.05936
															3525.4	-0.00621	-0.000377306												2.5165	-0.00288	0.0635	0.05193	0.02276	-0.000129	-0.05242	-0.04933	0.05139
															3525.5	-0.00479	-0.00886												2.51983	-0.00486	0.06993	0.05766	0.02997	0.00512	-0.0465	-0.04195	0.04185
															3525.6	-1.79258e-05	-0.001												2.52317	-0.00808	0.07492	0.06486	0.03931	0.01354	-0.03945	-0.03474	0.03686
															3525.7	-0.00644	-0.00684												2.5265	-0.00129	0.08151	0.07236	0.04698	0.02135	-0.03098	-0.02186	0.03335
															3525.8	-0.00381	-0.00293												2.52983	-0.00368	0.08606	0.08499	0.05996	0.0327	-0.02105	-0.01362	0.0256
															3525.9	-0.0021	0.000973765												2.53317	-0.00514	0.09588	0.09142	0.07092	0.04287	-0.00975	-0.00245	0.02505
															3526	-0.00794	-0.00202												2.5365	-0.00755	0.10488	0.10294	0.07961	0.05389	0.00331	0.00912	0.02146
															3526.1	-0.00521	-0.00453												2.53983	-0.00731	0.11761	0.11617	0.09016	0.06487	0.01155	0.02535	0.01871
															3526.2	-0.01517	0.00223												2.54317	-0.0081	0.12732	0.12377	0.10556	0.07401	0.02515	0.03775	0.01392
															3526.3	-0.00661	-0.00727												2.5465	-0.00648	0.13201	0.13076	0.11788	0.08552	0.03343	0.04794	0.01114
															3526.4	-0.01611	0.00151												2.54983	-0.00607	0.1382	0.14378	0.12608	0.09743	0.0458	0.05606	0.00992
															3526.5	-0.00634	-0.00541												2.55317	-0.00679	0.14586	0.15343	0.13572	0.10672	0.05313	0.06711	0.00681
															3526.6	-0.02184	-0.00215												2.5565	-0.00787	0.15871	0.1653	0.14131	0.11534	0.06295	0.07841	0.00576
															3526.7	0.000363269	-0.01089												2.55983	-0.00676	0.16385	0.17315	0.14967	0.12335	0.07181	0.08924	0.00545
															3526.8	-0.00659	-0.00112												2.56317	-0.00354	0.16931	0.17946	0.15606	0.13037	0.07669	0.09157	0.00456
															3526.9	-0.00587	-0.00843												2.5665	-0.01079	0.17272	0.18308	0.16184	0.13379	0.08143	0.10007	0.00254
															3527	-0.00881	-0.00743												2.56983	-0.00421	0.17803	0.19001	0.16409	0.13963	0.08745	0.10365	0.00425
															3527.1	-0.01117	0.00805												2.57317	-0.00475	0.17909	0.19269	0.16717	0.13968	0.08278	0.10848	0.00143
															3527.2	0.00029089	-0.00142												2.5765	-0.00583	0.18266	0.19629	0.16689	0.14206	0.08911	0.11149	2.4e-05
															3527.3	-0.00922	-3.47129e-05												2.57983	-0.00576	0.18257	0.19605	0.16634	0.14229	0.09148	0.11188	0.000946
															3527.4	-0.00706	-0.01556												2.58317	-0.00721	0.18399	0.19453	0.16338	0.13752	0.09318	0.11303	0.00257
															3527.5	-0.0046	-0.00196												2.5865	-0.00603	0.18132	0.19467	0.16401	0.1343	0.08931	0.11548	0.00188
															3527.6	0.000556279	0.0024												2.58983	-0.00554	0.18023	0.19332	0.16212	0.12976	0.08707	0.11395	0.002
															3527.7	0.00235	-0.00106												2.59317	-0.00244	0.17523	0.19091	0.1588	0.12897	0.08449	0.11217	0.000929
															3527.8	-0.00637	0.00704												2.5965	-0.00405	0.17438	0.18625	0.15564	0.12668	0.0803	0.10846	0.00149
															3527.9	-0.00703	0.00506												2.59983	-0.00288	0.16903	0.18354	0.15102	0.12458	0.07245	0.10509	0.00117
															3528	-0.00526	0.00167												2.60317	-0.00309	0.16502	0.18343	0.14467	0.12037	0.06985	0.10326	0.00448
															3528.1	0.00477	-0.00378												2.6065	-0.00344	0.16583	0.17394	0.14071	0.11582	0.06352	0.09846	0.00594
															3528.2	-0.00981	-0.00352												2.60983	-0.00396	0.16335	0.16809	0.13609	0.11236	0.0603	0.09342	0.00318
															3528.3	-0.00985	0.00438												2.61317	-0.00244	0.15898	0.16229	0.13334	0.10477	0.05504	0.08998	-0.000195
															3528.4	-0.01206	0.00489												2.6165	-0.00394	0.15294	0.15817	0.12751	0.09888	0.0493	0.08518	0.00123
															3528.5	0.0039	0.00428												2.61983	-0.00112	0.15151	0.15288	0.12421	0.09419	0.04391	0.08168	0.00218
															3528.6	0.00604	-0.00284												2.62317	-0.00116	0.14579	0.1468	0.11898	0.09286	0.03895	0.07616	0.000453
															3528.7	-0.00904	-0.00431												2.6265	-0.000653	0.14166	0.14004	0.1157	0.08551	0.03259	0.06926	0.00267
															3528.8	0.01191	0.00226												2.62983	0.00294	0.13622	0.13711	0.11018	0.08211	0.02825	0.06404	0.00287
															3528.9	-0.01464	-0.00378												2.63317	0.00127	0.13368	0.13273	0.10765	0.07255	0.02233	0.05739	0.00124
															3529	0.00115	0.00667												2.6365	0.00165	0.13525	0.12487	0.10272	0.06791	0.01556	0.05421	0.000179
															3529.1	-0.00553	-0.0158												2.63983	0.00337	0.12539	0.12112	0.09737	0.06267	0.00832	0.04761	0.0011
															3529.2	-0.00408	-0.00754												2.64317	-0.000301	0.12115	0.1184	0.0923	0.05801	0.00439	0.04473	0.00304
															3529.3	0.00179	-0.00987												2.6465	0.000179	0.11273	0.11348	0.08826	0.05074	-0.00248	0.03732	0.00294
															3529.4	-0.00432	0.00519												2.64983	-0.00334	0.10871	0.10674	0.08208	0.04599	-0.00805	0.0316	0.00728
															3529.5	-0.00432	0.00176												2.65317	-0.00334	0.10591	0.10221	0.07816	0.04128	-0.01168	0.02832	0.00648
															3529.6	-0.00491	-0.00582												2.6565	-0.003	0.10234	0.09105	0.06867	0.03202	-0.01792	0.02467	0.00289
															3529.7	-0.00121	0.00356												2.65983	0.00248	0.0927	0.08554	0.06326	0.02829	-0.02255	0.0177	0.0017
															3529.8	0.00203	-0.0072												2.66317	0.00517	0.0883	0.07793	0.05608	0.01964	-0.02991	0.01377	0.000467
															3529.9	0.00639	-0.000734375												2.6665	0.00158	0.08731	0.07139	0.05513	0.0148	-0.03644	0.00572	0.000864
															3530	0.0004839	0.00263												2.66983	0.00298	0.07981	0.0695	0.04977	0.01421	-0.04442	-0.00427	0.00346
															3530.1	-0.00911	0.00464												2.67317	-0.00105	0.07719	0.06429	0.04674	0.01247	-0.05123	-0.00827	0.00514
															3530.2	-0.00175	-0.00178												2.6765	-0.000195	0.07174	0.06045	0.04479	0.00521	-0.05634	-0.00835	0.00215
															3530.3	-0.00132	-0.01102												2.67983	0.00325	0.06752	0.05218	0.03893	0.000375	-0.06113	-0.01282	0.000608
															3530.4	0.00192	-0.00265												2.68317	0.000395	0.0689	0.04805	0.03495	-0.00372	-0.06645	-0.01657	0.00382
															3530.5	0.0021	-0.00594												2.6865	0.00282	0.06209	0.04516	0.03381	-0.00462	-0.06574	-0.02345	0.00233
															3530.6	0.00651	-0.00481												2.68983	0.00632	0.06235	0.0424	0.02748	-0.00761	-0.06954	-0.03002	0.00349
															3530.7	-0.00701	0.00827												2.69317	0.00434	0.05937	0.04029	0.02454	-0.01698	-0.07652	-0.03306	-7.8e-05
															3530.8	0.01402	0.000944813												2.6965	0.000953	0.05543	0.03612	0.02381	-0.02106	-0.07902	-0.04165	0.00147
															3530.9	0.00229	-0.01198												2.69983	0.00466	0.05359	0.03213	0.02031	-0.01865	-0.08075	-0.04276	0.00398
															3531	-0.00553	-0.01216												2.70317	0.00112	0.05508	0.03302	0.01666	-0.02118	-0.08335	-0.04189	0.00213
															3531.1	0.00269	-0.00266												2.7065	0.00261	0.05042	0.03113	0.01628	-0.02497	-0.08192	-0.04405	0.00091
															3531.2	-0.00607	0.00385												2.70983	0.00308	0.0506	0.03044	0.01573	-0.02686	-0.08838	-0.04684	0.0047
															3531.3	-0.00148	-0.00123												2.71317	0.0031	0.05033	0.02734	0.01563	-0.02911	-0.08877	-0.05323	0.000422
															3531.4	0.000966426	0.0039												2.7165	0.00342	0.04911	0.02108	0.01329	-0.03342	-0.09053	-0.05653	0.00678
															3531.5	-0.00586	-0.00583												2.71983	0.00277	0.04733	0.02141	0.0125	-0.03442	-0.09065	-0.05841	0.0028
															3531.6	0.0113	-0.00882												2.72317	0.00226	0.04643	0.02533	0.00807	-0.03017	-0.09268	-0.0595	0.000276
															3531.7	-0.00461	-0.00268												2.7265	-0.00438	0.04806	0.01982	0.00169	-0.0319	-0.09785	-0.0623	0.000593
															3531.8	0.00117	-0.0137												2.72983	-0.0039	0.04442	0.02131	0.00545	-0.03265	-0.10174	-0.06383	-0.00138
															3531.9	-0.00586	-0.000488287												2.73317	-0.00398	0.04445	0.02048	0.00394	-0.03056	-0.09785	-0.06418	0.00113
															3532	-0.00103	0.00549												2.7365	-0.00332	0.04503	0.01628	0.00256	-0.03257	-0.09846	-0.06702	0.000911
															3532.1	-0.000495626	-0.00382												2.73983	0.00135	0.04443	0.01623	0.00375	-0.0349	-0.09915	-0.06939	-0.00103
															3532.2	-0.00696	-0.00207												2.74317	0.00115	0.04362	0.01632	0.00308	-0.03504	-0.10129	-0.06693	-0.00158
															3532.3	-0.00636	0.00188												2.7465	0.00147	0.04528	0.01568	0.0025	-0.03685	-0.10144	-0.06936	-0.00295
															3532.4	0.01605	-0.00453												2.74983	0.00282	0.048	0.02049	0.00298	-0.0344	-0.10265	-0.0712	-0.000812
															3532.5	-0.0047	-0.00921												2.75317	0.0038	0.0463	0.01968	0.00215	-0.03491	-0.10098	-0.07266	-0.00157
															3532.6	0.00798	-0.0086												2.7565	0.00291	0.04413	0.01833	0.00265	-0.03452	-0.10193	-0.0704	-0.00118
															3532.7	-0.00267	-0.000623394												2.75983	0.00234	0.0421	0.01631	0.00492	-0.03758	-0.10104	-0.07295	-0.000469
															3532.8	-0.00162	-0.01304												2.76317	-0.00164	0.04486	0.01688	0.00309	-0.03915	-0.09932	-0.07395	-0.00222
															3532.9	-0.00298	0.00293												2.7665	-0.00393	0.04429	0.01695	-0.000981	-0.03721	-0.10369	-0.07273	-0.00191
															3533	-0.00631	-0.00275												2.76983	-0.00311	0.0464	0.01668	-0.000117	-0.03542	-0.09832	-0.07084	0.000392
															3533.1	0.00889	-0.00339												2.77317	-0.00354	0.04646	0.01881	0.00206	-0.03065	-0.0948	-0.07135	-0.000874
															3533.2	0.01206	-0.00581												2.7765	-0.00333	0.04576	0.01741	0.0049	-0.02983	-0.09413	-0.06802	-0.00313
															3533.3	0.00587	-0.0027												2.77983	-0.00176	0.04323	0.0235	0.00711	-0.02762	-0.09299	-0.06344	-0.00415
															3533.4	0.01342	-0.00477												2.78317	0.00142	0.04646	0.02506	0.00971	-0.02644	-0.09033	-0.06009	-0.00237
															3533.5	0.00758	-0.000965987												2.7865	-0.00058	0.04925	0.0273	0.00769	-0.02371	-0.08735	-0.05721	-0.00222
															3533.6	0.00163	0.00867												2.78983	-0.00167	0.04976	0.03004	0.0135	-0.02138	-0.08369	-0.05469	-0.0045
															3533.7	0.00988	0.000240327												2.79317	-0.000142	0.05132	0.03317	0.01717	-0.01808	-0.08215	-0.05246	-0.00533
															3533.8	0.00556	-0.00922												2.7965	-0.00284	0.05637	0.03323	0.0219	-0.01227	-0.07664	-0.04618	-0.00528
															3533.9	-0.00636	-0.00404												2.79983	0.00106	0.05967	0.03889	0.02466	-0.00685	-0.06968	-0.04352	-0.00455
															3534	0.00444	-0.00763												2.80317	0.00287	0.06018	0.04504	0.03019	-0.00104	-0.06391	-0.03826	-0.00642
															3534.1	0.00178	-0.000256674												2.8065	0.00209	0.06481	0.05105	0.03677	0.00469	-0.05997	-0.03041	-0.00912
															3534.2	-0.00311	-0.01064												2.80983	0.00333	0.06852	0.05805	0.04179	0.01143	-0.05214	-0.02514	-0.00658
															3534.3	-0.00343	-0.00399												2.81317	0.00521	0.07067	0.06092	0.04821	0.01488	-0.04727	-0.02144	-0.008
															3534.4	0.00294	-0.0018												2.8165	0.00252	0.07427	0.06339	0.05007	0.02198	-0.04038	-0.01468	-0.00628
															3534.5	-0.00472	-0.00456												2.81983	0.00178	0.08151	0.07314	0.05863	0.03064	-0.03468	-0.00913	-0.00466
															3534.6	-0.01128	0.00139												2.82317	0.000353	0.08049	0.08032	0.06146	0.03621	-0.03	-0.0018	-0.00608
															3534.7	-0.00677	-0.00748												2.8265	0.00132	0.08819	0.08321	0.06765	0.04047	-0.02407	0.000933	-0.00266
															3534.8	-0.00978	-0.00522												2.82983	0.00322	0.08985	0.08615	0.06698	0.04452	-0.02041	0.00541	-0.0024
															3534.9	-0.00281	0.000476764												2.83317	0.00216	0.09465	0.0911	0.07573	0.04824	-0.01721	0.00843	-0.00158
															3535	-0.00429	-0.00373												2.8365	-0.00161	0.09693	0.09587	0.0799	0.05017	-0.01733	0.0111	-0.00463
															3535.1	-0.01743	-0.00498												2.83983	-0.000997	0.10158	0.09982	0.0854	0.05343	-0.01389	0.0157	-0.0046
															3535.2	0.00272	-0.00403												2.84317	-0.00261	0.10381	0.10373	0.09048	0.05727	-0.01159	0.02242	-0.00434
															3535.3	-0.01082	0.00546												2.8465	-0.00131	0.10761	0.10613	0.09255	0.05692	-0.00836	0.01896	-0.00205
															3535.4	-0.00675	0.000607046												2.84983	-0.00372	0.10798	0.1086	0.09115	0.06036	-0.01011	0.02149	-0.00225
															3535.5	-0.00769	-0.00074885												2.85317	-0.00243	0.10776	0.1132	0.09169	0.06296	-0.00922	0.02502	0.0038
															3535.6	0.00649	0.00773												2.8565	-0.00222	0.10806	0.11964	0.0945	0.06408	-0.00683	0.02672	0.000541
															3535.7	-0.000210936	-0.00651												2.85983	0.000165	0.10652	0.1158	0.09314	0.06409	-0.00639	0.02478	0.00229
															3535.8	0.00471	0.00111												2.86317	-0.000536	0.10847	0.1146	0.09444	0.06587	-0.00993	0.02254	0.00133
															3535.9	0.00391	-0.01379												2.8665	0.000972	0.10848	0.1162	0.09297	0.06057	-0.01016	0.02316	-0.000974
															3536	0.00344	0.00521												2.86983	0.00249	0.10366	0.11506	0.09018	0.06231	-0.00887	0.02309	-0.00131
															3536.1	-0.00458	-0.000459335												2.87317	-0.000186	0.10669	0.11858	0.09321	0.06372	-0.00641	0.02079	0.0014
															3536.2	0.00556	0.00673												2.8765	0.000193	0.10584	0.1159	0.08749	0.06177	-0.0128	0.01627	-0.000687
															3536.3	0.00114	0.00263												2.87983	0.00041	0.10073	0.11168	0.08658	0.05556	-0.01518	0.01533	0.000979
															3536.4	-0.00442	-0.00692												2.88317	-0.00237	0.099	0.11267	0.08296	0.05568	-0.01967	0.01197	-0.00183
															3536.5	-0.00449	0.00688												2.8865	-0.00188	0.09894	0.11133	0.0815	0.05302	-0.02254	0.0096	0.000633
															3536.6	-0.01039	0.00797												2.88983	-0.00035	0.09781	0.11109	0.07939	0.0529	-0.02307	0.01053	0.00146
															3536.7	0.0023	0.00274												2.89317	-0.00477	0.09837	0.1037	0.07302	0.04929	-0.03027	0.00577	0.00189
															3536.8	-0.00159	0.0092												2.8965	-0.00477	0.09469	0.10446	0.07215	0.04651	-0.03228	0.00538	-0.00026
															3536.9	-0.000365344	-0.00793												2.89983	-0.00442	0.09008	0.10064	0.07143	0.04178	-0.03188	-0.000874	2.1e-05
															3537	-0.00775	0.00354												2.90317	-0.0041	0.08757	0.09848	0.0663	0.04251	-0.03694	-0.00252	-0.000577
															3537.1	0.00108	0.00547												2.9065	-0.00773	0.08293	0.0968	0.06207	0.03939	-0.04203	-0.00407	-0.000807
															3537.2	-0.01575	0.00339												2.90983	-0.00231	0.08039	0.09345	0.06664	0.03504	-0.04586	-0.00902	-0.00358
															3537.3	-0.00104	0.00422												2.91317	-0.000396	0.08109	0.09076	0.06068	0.03222	-0.0501	-0.00773	-0.000559
															3537.4	-0.00754	-0.00613												2.9165	0.00222	0.07921	0.08891	0.06032	0.02794	-0.0515	-0.01048	-0.00186
															3537.5	0.00163	-0.00341												2.91983	0.00361	0.07995	0.08954	0.05572	0.02415	-0.05146	-0.01206	-0.00247
															3537.6	-0.00156	-0.00731												2.92317	0.00144	0.0762	0.08516	0.05445	0.02422	-0.0544	-0.01571	-0.00809
															3537.7	0.00109	-0.01039												2.9265	0.00159	0.07372	0.08229	0.05034	0.02178	-0.06019	-0.01607	-0.00534
															3537.8	-0.00544	0.00369												2.92983	-0.0024	0.07339	0.08188	0.04659	0.01968	-0.0621	-0.01711	-0.00489
															3537.9	-0.00413	-0.00115												2.93317	-0.000865	0.07489	0.07911	0.04332	0.01401	-0.0627	-0.02371	-0.00904
															3538	0.000570755	-0.0081												2.9365	-0.00494	0.07326	0.07745	0.04066	0.01289	-0.0675	-0.02421	-0.007
															3538.1	0.00683	0.00895												2.93983	-0.00399	0.07107	0.07097	0.03947	0.0144	-0.06952	-0.02723	-0.00611
															3538.2	-0.01035	-0.00498												2.94317	-0.00462	0.06878	0.0696	0.03544	0.01246	-0.06909	-0.03012	-0.00584
															3538.3	0.00193	0.00228												2.9465	-0.00722	0.06511	0.06538	0.0357	0.00935	-0.07305	-0.03111	-0.00633
															3538.4	0.00289	0.000737328												2.94983	-0.00616	0.06433	0.06269	0.03124	0.00631	-0.07728	-0.03625	-0.00951
															3538.5	-0.000148208	0.00537												2.95317	-0.00312	0.06132	0.05897	0.02299	-0.000287	-0.08166	-0.03923	-0.0113
															3538.6	-0.00592	0.00338												2.9565	-0.00334	0.05386	0.05878	0.02177	-0.00532	-0.08642	-0.04119	-0.01247
															3538.7	-0.00472	0.00165												2.95983	-0.00605	0.05248	0.05615	0.02054	-0.00676	-0.08949	-0.0431	-0.00992
															3538.8	0.00503	-0.0059												2.96317	-0.00729	0.04928	0.05217	0.02101	-0.00792	-0.09061	-0.04244	-0.00739
															3538.9	0.00213	0.000389909												2.9665	-0.01039	0.04897	0.05093	0.02	-0.00952	-0.08799	-0.04597	-0.00891
															3539	0.01004	-0.00562												2.96983	-0.01007	0.0493	0.04715	0.02227	-0.00688	-0.09062	-0.04697	-0.00513
															3539.1	0.011	-0.00181												2.97317	-0.00611	0.04614	0.04632	0.01687	-0.0131	-0.09303	-0.05072	-0.00947
															3539.2	-0.00557	0.00232												2.9765	-0.00865	0.04698	0.04281	0.00932	-0.01906	-0.09736	-0.04926	-0.00624
															3539.3	-0.00104	-0.000107092												2.97983	-0.00867	0.04733	0.04013	0.00835	-0.02041	-0.10119	-0.05396	-0.00576
															3539.4	0.000199211	-0.00183												2.98317	-0.00969	0.04724	0.04068	0.00931	-0.01728	-0.10059	-0.05741	-0.00848
															3539.5	-0.00253	-0.00351												2.9865	-0.0084	0.04481	0.03764	0.00886	-0.01936	-0.10442	-0.05963	-0.00318
															3539.6	-0.00256	0.00333												2.98983	-0.01283	0.04277	0.03758	0.00717	-0.01976	-0.10329	-0.05956	-0.00468
															3539.7	-0.00881	-0.00478												2.99317	-0.01281	0.04284	0.03999	0.0043	-0.02407	-0.1021	-0.06091	-0.00345
															3539.8	-0.00116	0.000611871												2.9965	-0.01445	0.04202	0.03814	0.00374	-0.02167	-0.10697	-0.06445	-0.00681
															3539.9	0.00307	-0.01202												2.99983	-0.01343	0.03816	0.03492	0.0015	-0.02221	-0.10791	-0.06675	-0.00825
															3540	-0.00877	-0.000526889												3.00317	-0.00939	0.03955	0.03391	0.00042	-0.02676	-0.11347	-0.0659	-0.01081
															3540.1	-0.00335	-0.000401432
															3540.2	0.0061	-0.00475
															3540.3	0.00178	-0.00387
															3540.4	0.00438	-0.00403
															3540.5	0.00444	-0.00211
															3540.6	0.00466	-0.00398
															3540.7	-0.00176	-0.01069
															3540.8	0.00334	-0.00285
															3540.9	-0.00038947	-0.0084
															3541	0.000812018	-0.0055
															3541.1	0.00445	-0.00138
															3541.2	0.00423	0.00884
															3541.3	0.00469	-0.00848
															3541.4	0.01091	0.0037
															3541.5	0.00637	-0.00153
															3541.6	0.00102	0.00534
															3541.7	-0.00774	-0.00144
															3541.8	0.00326	-0.00326
															3541.9	-0.00346	-0.00444
															3542	-0.00181	-0.00678
															3542.1	0.0032	-0.00142
															3542.2	-0.00461	0.000327181
															3542.3	-0.00528	0.00796
															3542.4	0.00193	-0.000618568
															3542.5	0.00085062	-1.05866e-05
															3542.6	0.00108	-0.00579
															3542.7	-0.00508	0.00498
															3542.8	-0.00193	0.00227
															3542.9	0.00456	0.000925512
															3543	-0.00533	-0.00166
															3543.1	-0.00919	0.00201
															3543.2	0.00107	0.00881
															3543.3	-0.00638	-0.00419
															3543.4	0.000160609	0.00175
															3543.5	0.00135	0.00359
															3543.6	0.00659	-0.00276
															3543.7	0.00586	-0.00201
															3543.8	0.00285	-0.00824
															3543.9	-0.00451	0.00707
															3544	0.02071	-0.00539
															3544.1	-0.00109	0.000486414
															3544.2	0.01278	-0.00632
															3544.3	-0.01249	0.0104
															3544.4	-0.01226	0.00316
															3544.5	-0.01129	0.00695
															3544.6	-0.01399	0.00597
															3544.7	-0.0029	0.00386
															3544.8	-0.00465	0.00598
															3544.9	-0.00465	0.0016
															3545	0.00384	-0.00576
															3545.1	-0.00714	-0.0043
															3545.2	0.0101	-0.00192
															3545.3	-0.00402	0.00059257
															3545.4	-0.00433	-0.00125
															3545.5	-0.00191	-0.00417
															3545.6	-0.00174	0.00483
															3545.7	-0.00142	-0.00109
															3545.8	0.00075894	-0.01073
															3545.9	0.00446	0.0056
															3546	-0.00659	0.00656
															3546.1	-0.00535	0.00828
															3546.2	-0.00172	-0.00504
															3546.3	0.0095	-0.00704
															3546.4	-0.00193	-0.00803
															3546.5	0.00644	0.000192074
															3546.6	0.00675	-0.00045451
															3546.7	0.00517	0.00139
															3546.8	-0.00706	-0.00894
															3546.9	-0.00949	0.000640823
															3547	-0.00745	-0.000758501
															3547.1	0.00183	-0.00375
															3547.2	0.00146	-0.00395
															3547.3	-0.00353	0.00856
															3547.4	0.00494	0.00342
															3547.5	0.01825	0.00936
															3547.6	-0.00897	0.00775
															3547.7	-0.00796	-0.00949
															3547.8	-0.00251	0.00185
															3547.9	0.000247463	-0.00169
															3548	0.00716	-0.00549
															3548.1	-0.00148	-0.00444
															3548.2	-0.00837	-0.00272
															3548.3	-0.00754	0.00107
															3548.4	0.00163	0.00688
															3548.5	0.0113	-0.00462
															3548.6	-0.00552	0.000510541
															3548.7	-0.00327	0.00105
															3548.8	0.01075	-0.00414
															3548.9	0.000541804	-0.00876
															3549	-0.00534	0.00155
															3549.1	-0.00576	-0.00625
															3549.2	0.00713	-0.000478636
															3549.3	-0.00368	0.000824182
															3549.4	-0.00127	0.0034
															3549.5	-0.01036	-0.00295
															3549.6	-0.00609	-0.00323
															3549.7	0.00139	0.00395
															3549.8	-0.00903	-0.00941
															3549.9	0.00542	-0.000999763

## Sheet: Supplementary Fig. S4
Fig. S4a	2θ/degree	Intensity/a.u.		Fig. S4b	Raman shift/cm-1
	5.0001	371			500.421	852.114
	5.02051	400			503.516	888.034
	5.04092	367			506.608	865.451
	5.06134	396			509.698	865.766
	5.08175	331			512.788	899.209
	5.10216	359			515.877	881.696
	5.12257	355			518.966	851.346
	5.14299	388			522.053	861.591
	5.1634	366			525.136	856.252
	5.18381	381			528.221	837.786
	5.20422	350			531.304	826.506
	5.22464	366			534.387	865.467
	5.24505	334			537.468	844.959
	5.26546	337			540.548	837.667
	5.28587	335			543.625	856.42
	5.30629	380			546.704	863.451
	5.3267	325			549.781	877.802
	5.34711	341			552.855	897.748
	5.36752	358			555.93	890.312
	5.38793	333			559.002	848.561
	5.40835	351			562.073	919.572
	5.42876	345			565.145	845.136
	5.44917	335			568.214	908.188
	5.46958	322			571.282	871.51
	5.49	341			574.351	872.242
	5.51041	331			577.417	893.017
	5.53082	341			580.482	904.295
	5.55123	300			583.546	888.45
	5.57165	345			586.608	901.444
	5.59206	309			589.67	926.65
	5.61247	334			592.731	906.501
	5.63288	290			595.79	906.562
	5.6533	343			598.847	901.462
	5.67371	320			601.905	933.878
	5.69412	320			604.961	898.188
	5.71453	339			608.017	937.812
	5.73495	341			611.069	907.062
	5.75536	316			614.123	959.234
	5.77577	284			617.173	968.776
	5.79618	341			620.225	925.696
	5.81659	316			623.273	930.383
	5.83701	293			626.323	887.529
	5.85742	266			629.369	949.975
	5.87783	299			632.414	904.584
	5.89824	283			635.459	926.719
	5.91866	289			638.504	911.179
	5.93907	296			641.546	908.037
	5.95948	307			644.588	872.241
	5.97989	255			647.628	883.764
	6.00031	303			650.667	897.553
	6.02072	265			653.705	873.742
	6.04113	271			656.742	867.189
	6.06154	288			659.777	855.649
	6.08196	321			662.812	866.602
	6.10237	298			665.846	892.62
	6.12278	293			668.879	913.902
	6.14319	294			671.909	807.088
	6.1636	285			674.94	912.829
	6.18402	285			677.969	853.519
	6.20443	287			680.998	843.789
	6.22484	297			684.024	854.02
	6.24525	289			687.049	871.848
	6.26567	262			690.075	830.501
	6.28608	282			693.098	850.991
	6.30649	285			696.12	871.553
	6.3269	304			699.141	845.11
	6.34732	295			702.163	850.88
	6.36773	265			705.182	826.713
	6.38814	247			708.2	851.8
	6.40855	232			711.217	831.105
	6.42897	249			714.231	829.622
	6.44938	242			717.246	862.514
	6.46979	247			720.26	835.347
	6.4902	267			723.273	876.493
	6.51061	290			726.283	851.854
	6.53103	278			729.294	838.103
	6.55144	260			732.304	867.117
	6.57185	270			735.311	851.382
	6.59226	275			738.319	852.625
	6.61268	251			741.324	808.137
	6.63309	249			744.33	820.16
	6.6535	252			747.333	810.719
	6.67391	258			750.334	825.842
	6.69433	270			753.335	877.633
	6.71474	248			756.335	805.153
	6.73515	229			759.336	827.638
	6.75556	224			762.334	847.351
	6.77598	237			765.331	871.286
	6.79639	280			768.327	831.396
	6.8168	241			771.32	830.01
	6.83721	225			774.314	838.568
	6.85763	229			777.307	853.765
	6.87804	241			780.299	818.233
	6.89845	242			783.29	822.378
	6.91886	243			786.278	822.941
	6.93927	238			789.267	840.727
	6.95969	280			792.253	810.375
	6.9801	252			795.24	860.447
	7.00051	276			798.225	836.006
	7.02092	239			801.208	840.7
	7.04134	245			804.192	844.96
	7.06175	256			807.173	844.716
	7.08216	243			810.153	809.136
	7.10257	237			813.132	795.859
	7.12299	221			816.11	829.139
	7.1434	251			819.087	845.812
	7.16381	227			822.064	828.381
	7.18422	227			825.039	825.296
	7.20464	231			828.013	875.746
	7.22505	209			830.986	813.347
	7.24546	204			833.958	851.051
	7.26587	254			836.928	849.223
	7.28628	225			839.898	861.776
	7.3067	227			842.867	864.146
	7.32711	233			845.834	824.41
	7.34752	239			848.801	872.643
	7.36793	208			851.765	822.551
	7.38835	221			854.729	818.812
	7.40876	217			857.693	885.47
	7.42917	221			860.655	846.662
	7.44958	229			863.615	805.262
	7.47	214			866.575	858.197
	7.49041	228			869.533	845.643
	7.51082	200			872.491	842.81
	7.53123	225			875.447	825.84
	7.55165	227			878.403	854.582
	7.57206	214			881.357	833.445
	7.59247	218			884.311	881.591
	7.61288	199			887.262	872.935
	7.63329	225			890.213	838.561
	7.65371	191			893.164	882.643
	7.67412	217			896.112	851.267
	7.69453	193			899.061	860.131
	7.71494	222			902.006	888.385
	7.73536	197			904.953	923.963
	7.75577	216			907.897	914.825
	7.77618	216			910.84	886.915
	7.79659	235			913.782	896.967
	7.81701	203			916.725	919.005
	7.83742	220			919.665	903.287
	7.85783	188			922.604	906.664
	7.87824	241			925.542	891.135
	7.89866	182			928.479	925.628
	7.91907	194			931.414	872.111
	7.93948	216			934.349	918.659
	7.95989	217			937.283	924.677
	7.98031	194			940.216	911.44
	8.00072	181			943.147	921.974
	8.02113	229			946.078	929.89
	8.04154	245			949.007	911.112
	8.06195	210			951.936	925.537
	8.08237	213			954.863	939.596
	8.10278	201			957.79	931.711
	8.12319	207			960.715	983.27
	8.1436	200			963.638	981.776
	8.16402	188			966.561	946.55
	8.18443	184			969.483	925.411
	8.20484	213			972.404	958.668
	8.22525	194			975.323	1001.03
	8.24567	197			978.242	960.46
	8.26608	194			981.16	922.47
	8.28649	178			984.077	943.506
	8.3069	211			986.993	931.995
	8.32732	182			989.906	949.056
	8.34773	172			992.82	954.918
	8.36814	181			995.731	968.355
	8.38855	201			998.644	980.039
	8.40896	186			1001.55	1010.92
	8.42938	196			1004.46	972.335
	8.44979	184			1007.37	1018.51
	8.4702	178			1010.28	1006.65
	8.49061	195			1013.18	1042.07
	8.51103	191			1016.09	1006.65
	8.53144	196			1018.99	1035.54
	8.55185	187			1021.9	1095.38
	8.57226	187			1024.8	1054.39
	8.59268	169			1027.7	1081.79
	8.61309	191			1030.6	1110.76
	8.6335	200			1033.49	1117.17
	8.65391	193			1036.39	1109.02
	8.67433	178			1039.29	1092.98
	8.69474	197			1042.18	1152.19
	8.71515	203			1045.08	1175.49
	8.73556	206			1047.97	1141.84
	8.75597	216			1050.86	1194.53
	8.77639	173			1053.75	1213.91
	8.7968	196			1056.64	1177.36
	8.81721	212			1059.53	1215.6
	8.83762	179			1062.42	1203.32
	8.85804	178			1065.31	1205.77
	8.87845	162			1068.19	1259.58
	8.89886	204			1071.08	1295.34
	8.91927	156			1073.96	1244.25
	8.93969	167			1076.84	1292.74
	8.9601	212			1079.72	1335.04
	8.98051	204			1082.61	1341.14
	9.00092	201			1085.48	1361.56
	9.02134	178			1088.36	1412.39
	9.04175	168			1091.24	1352.41
	9.06216	184			1094.12	1380.3
	9.08257	167			1096.99	1431.2
	9.10299	169			1099.87	1395.76
	9.1234	188			1102.74	1443.63
	9.14381	193			1105.61	1453.81
	9.16422	197			1108.48	1463.51
	9.18463	182			1111.35	1479.71
	9.20505	176			1114.22	1511.74
	9.22546	171			1117.09	1524.62
	9.24587	158			1119.95	1495.16
	9.26628	176			1122.82	1523.38
	9.2867	194			1125.68	1604.48
	9.30711	159			1128.55	1583.09
	9.32752	159			1131.41	1584.57
	9.34793	186			1134.27	1654.92
	9.36835	170			1137.13	1745.48
	9.38876	180			1139.99	1714.01
	9.40917	161			1142.85	1653.05
	9.42958	190			1145.71	1750.28
	9.45	169			1148.56	1804.15
	9.47041	177			1151.42	1748.91
	9.49082	190			1154.27	1762.41
	9.51123	187			1157.13	1812.61
	9.53164	176			1159.98	1885.77
	9.55206	161			1162.83	1856.86
	9.57247	154			1165.68	1852.96
	9.59288	153			1168.53	1978.67
	9.61329	167			1171.37	1924.72
	9.63371	183			1174.22	1955.28
	9.65412	171			1177.07	1986.23
	9.67453	162			1179.91	1987.29
	9.69494	162			1182.76	2037.76
	9.71536	164			1185.6	2062.27
	9.73577	169			1188.44	2041.38
	9.75618	169			1191.28	2088.08
	9.77659	184			1194.12	2150.52
	9.79701	167			1196.96	2168.52
	9.81742	170			1199.79	2285.98
	9.83783	149			1202.63	2246.24
	9.85824	151			1205.47	2305.74
	9.87865	199			1208.3	2298
	9.89907	146			1211.13	2420.75
	9.91948	155			1213.97	2407.39
	9.93989	158			1216.8	2408.35
	9.9603	167			1219.63	2490.99
	9.98072	155			1222.46	2552.21
	10.0011	170			1225.28	2605.12
	10.0215	172			1228.11	2705.53
	10.042	178			1230.94	2683.99
	10.0624	157			1233.76	2758.84
	10.0828	167			1236.59	2851.08
	10.1032	146			1239.41	2933.55
	10.1236	173			1242.23	2983.85
	10.144	168			1245.05	3088.16
	10.1644	200			1247.87	3101.74
	10.1848	162			1250.69	3173.87
	10.2053	160			1253.51	3290.94
	10.2257	174			1256.32	3371.51
	10.2461	168			1259.14	3519.54
	10.2665	165			1261.96	3583.47
	10.2869	173			1264.77	3646.97
	10.3073	153			1267.58	3831.89
	10.3277	153			1270.39	3941.82
	10.3481	176			1273.2	4121.08
	10.3686	183			1276.01	4131.07
	10.389	167			1278.82	4289.61
	10.4094	174			1281.63	4556.11
	10.4298	171			1284.43	4649.83
	10.4502	154			1287.24	4806.92
	10.4706	154			1290.04	4897.43
	10.491	184			1292.85	5139.13
	10.5114	160			1295.65	5321.18
	10.5319	152			1298.45	5340.39
	10.5523	166			1301.25	5699.54
	10.5727	146			1304.05	5850.63
	10.5931	162			1306.85	6028.62
	10.6135	160			1309.65	6233.23
	10.6339	162			1312.44	6428.12
	10.6543	158			1315.24	6547.5
	10.6747	164			1318.03	6730.55
	10.6951	173			1320.82	6979.43
	10.7156	177			1323.62	7206.06
	10.736	157			1326.41	7340.78
	10.7564	177			1329.2	7417.56
	10.7768	176			1331.98	7680.53
	10.7972	169			1334.77	7858.42
	10.8176	143			1337.56	7802.41
	10.838	153			1340.35	7964.29
	10.8584	149			1343.13	7929.92
	10.8789	166			1345.91	7975.81
	10.8993	164			1348.7	7871.48
	10.9197	146			1351.48	7797.12
	10.9401	191			1354.26	7682.1
	10.9605	173			1357.04	7646.03
	10.9809	162			1359.82	7386.81
	11.0013	175			1362.6	7244.06
	11.0217	168			1365.37	7011.19
	11.0422	163			1368.15	6959.96
	11.0626	158			1370.92	6677.29
	11.083	161			1373.7	6402.5
	11.1034	165			1376.47	6230.99
	11.1238	159			1379.24	5887.93
	11.1442	150			1382.01	5756.83
	11.1646	153			1384.78	5629.04
	11.185	163			1387.55	5364.53
	11.2055	155			1390.32	5074.29
	11.2259	158			1393.08	5000.2
	11.2463	134			1395.85	4806.4
	11.2667	145			1398.61	4578.37
	11.2871	172			1401.38	4504.69
	11.3075	152			1404.14	4410.83
	11.3279	182			1406.9	4276.83
	11.3483	132			1409.66	4181.92
	11.3688	147			1412.42	4088.69
	11.3892	142			1415.18	3905.21
	11.4096	135			1417.94	3882.5
	11.43	173			1420.69	3759.07
	11.4504	152			1423.45	3756.81
	11.4708	154			1426.2	3586.02
	11.4912	165			1428.96	3549.51
	11.5116	152			1431.71	3506.78
	11.5321	157			1434.46	3506.16
	11.5525	165			1437.21	3379.12
	11.5729	153			1439.96	3329.58
	11.5933	133			1442.71	3386.05
	11.6137	171			1445.45	3322.61
	11.6341	135			1448.2	3279.49
	11.6545	167			1450.95	3289.63
	11.6749	148			1453.69	3258.34
	11.6954	138			1456.43	3218.39
	11.7158	156			1459.18	3148.38
	11.7362	141			1461.92	3309.5
	11.7566	184			1464.66	3203.03
	11.777	151			1467.4	3246.65
	11.7974	155			1470.14	3238.83
	11.8178	157			1472.87	3299.08
	11.8382	180			1475.61	3216.33
	11.8587	162			1478.34	3225.83
	11.8791	169			1481.08	3247.62
	11.8995	157			1483.81	3239.51
	11.9199	185			1486.54	3234.88
	11.9403	171			1489.28	3193.94
	11.9607	168			1492	3309.55
	11.9811	144			1494.74	3340.26
	12.0015	149			1497.46	3346.13
	12.022	148			1500.19	3351.76
	12.0424	158			1502.92	3388.23
	12.0628	149			1505.64	3341.3
	12.0832	170			1508.37	3446.14
	12.1036	157			1511.09	3434.84
	12.124	157			1513.81	3546.37
	12.1444	145			1516.53	3585.84
	12.1648	159			1519.25	3634.11
	12.1853	141			1521.97	3706.59
	12.2057	136			1524.69	3646.96
	12.2261	151			1527.41	3769.3
	12.2465	151			1530.13	3882.06
	12.2669	150			1532.84	3938.77
	12.2873	163			1535.56	4008.44
	12.3077	174			1538.27	4188.94
	12.3281	148			1540.98	4201.52
	12.3486	161			1543.69	4355.26
	12.369	154			1546.4	4447.8
	12.3894	146			1549.11	4518.24
	12.4098	163			1551.82	4690.61
	12.4302	166			1554.53	4868.96
	12.4506	155			1557.23	5055.12
	12.471	166			1559.94	5331.27
	12.4914	136			1562.64	5558.15
	12.5118	148			1565.35	5716.47
	12.5323	179			1568.05	5979.53
	12.5527	150			1570.75	6215.71
	12.5731	168			1573.45	6464.23
	12.5935	162			1576.15	6496.71
	12.6139	161			1578.85	6608.07
	12.6343	159			1581.55	6719.65
	12.6547	161			1584.24	6931.65
	12.6751	163			1586.94	6792.11
	12.6956	144			1589.63	6698.54
	12.716	173			1592.33	6605.6
	12.7364	150			1595.02	6652.51
	12.7568	153			1597.71	6451.73
	12.7772	161			1600.4	6343.71
	12.7976	165			1603.09	6120.87
	12.818	141			1605.78	5977.86
	12.8384	146			1608.47	5735.09
	12.8589	164			1611.15	5503.66
	12.8793	156			1613.84	5266.35
	12.8997	170			1616.52	4862.95
	12.9201	186			1619.21	4502.55
	12.9405	147			1621.89	4110.32
	12.9609	151			1624.57	3767.25
	12.9813	159			1627.25	3345.09
	13.0017	172			1629.93	3023.3
	13.0222	148			1632.61	2733.46
	13.0426	176			1635.29	2454.14
	13.063	176			1637.97	2251.65
	13.0834	162			1640.64	2078.89
	13.1038	153			1643.32	1903.71
	13.1242	147			1645.99	1794.66
	13.1446	167			1648.66	1713.17
	13.165	171			1651.34	1674.23
	13.1855	129			1654.01	1622.18
	13.2059	164			1656.68	1516.46
	13.2263	176			1659.35	1462.06
	13.2467	142			1662.01	1412.02
	13.2671	173			1664.68	1419.8
	13.2875	169			1667.35	1366.02
	13.3079	166			1670.01	1314.72
	13.3283	176			1672.68	1289.23
	13.3488	139			1675.34	1250.89
	13.3692	180			1678	1214.43
	13.3896	168			1680.66	1243.82
	13.41	139			1683.32	1206.61
	13.4304	167			1685.98	1169.06
	13.4508	162			1688.64	1110.03
	13.4712	161			1691.3	1140.58
	13.4916	174			1693.96	1139.82
	13.5121	159			1696.61	1113.87
	13.5325	174			1699.26	1110.56
	13.5529	144			1701.92	1090.15
	13.5733	159			1704.57	1047.98
	13.5937	152			1707.22	1038.49
	13.6141	167			1709.87	1020.54
	13.6345	158			1712.52	1008.93
	13.6549	165			1715.17	1024.76
	13.6754	151			1717.82	1002.66
	13.6958	166			1720.47	991.113
	13.7162	154			1723.11	1032.3
	13.7366	169			1725.76	1012.63
	13.757	139			1728.4	974.228
	13.7774	174			1731.04	1009.47
	13.7978	163			1733.69	986.092
	13.8182	161			1736.33	971.266
	13.8387	179			1738.97	950.293
	13.8591	155			1741.61	971.425
	13.8795	165			1744.24	954.934
	13.8999	182			1746.88	953.279
	13.9203	149			1749.52	960.169
	13.9407	167			1752.15	965.108
	13.9611	175			1754.78	904.951
	13.9815	173			1757.42	912.201
	14.002	170			1760.05	921.594
	14.0224	166			1762.68	937.309
	14.0428	166			1765.31	929.75
	14.0632	155			1767.94	867.095
	14.0836	188			1770.57	863.468
	14.104	165			1773.2	880.817
	14.1244	168			1775.82	904.308
	14.1448	173			1778.45	887.329
	14.1653	157			1781.07	889.171
	14.1857	183			1783.7	886.526
	14.2061	165			1786.32	875.215
	14.2265	203			1788.94	876.435
	14.2469	164			1791.56	864.925
	14.2673	154			1794.18	811.247
	14.2877	171			1796.8	827.108
	14.3081	162			1799.42	838.739
	14.3286	163			1802.03	848.267
	14.349	186			1804.65	847.326
	14.3694	167			1807.27	812.906
	14.3898	201			1809.88	847.665
	14.4102	167			1812.49	807.121
	14.4306	171			1815.1	814.737
	14.451	186			1817.72	799.419
	14.4714	166			1820.33	840.47
	14.4918	180			1822.94	806.469
	14.5123	169			1825.54	791.298
	14.5327	165			1828.15	799.085
	14.5531	183			1830.76	819.413
	14.5735	154			1833.36	800.326
	14.5939	187			1835.97	810.46
	14.6143	198			1838.57	781.223
	14.6347	174			1841.17	824.808
	14.6551	154			1843.78	783.293
	14.6756	173			1846.38	793.777
	14.696	148			1848.98	754.417
	14.7164	175			1851.57	783.658
	14.7368	210			1854.17	767.175
	14.7572	146			1856.77	821.374
	14.7776	156			1859.36	792.383
	14.798	175			1861.96	767.506
	14.8184	170			1864.55	780.007
	14.8389	183			1867.15	790.36
	14.8593	172			1869.74	771.52
	14.8797	160			1872.33	752.604
	14.9001	174			1874.92	777.255
	14.9205	185			1877.51	774.8
	14.9409	173			1880.1	776.427
	14.9613	177			1882.69	730.274
	14.9817	168			1885.27	767.082
	15.0022	205			1887.86	764.452
	15.0226	166			1890.44	776.296
	15.043	165			1893.03	773.631
	15.0634	175			1895.61	783.395
	15.0838	179			1898.19	762.199
	15.1042	182			1900.77	800.942
	15.1246	203			1903.35	808.744
	15.145	177			1905.93	734.108
	15.1655	178			1908.51	756.468
	15.1859	180			1911.08	785.049
	15.2063	165			1913.66	747.743
	15.2267	179			1916.24	774.348
	15.2471	183			1918.81	780.408
	15.2675	187			1921.38	720.657
	15.2879	149			1923.96	739.273
	15.3083	192			1926.53	758.016
	15.3288	200			1929.1	758.363
	15.3492	201			1931.67	765.034
	15.3696	179			1934.23	769.769
	15.39	192			1936.8	764.273
	15.4104	166			1939.37	756.702
	15.4308	174			1941.93	734.601
	15.4512	200			1944.5	772.303
	15.4716	169			1947.06	758.139
	15.4921	164			1949.63	745.928
	15.5125	184			1952.19	756.432
	15.5329	182			1954.75	723.345
	15.5533	169			1957.31	756.513
	15.5737	187			1959.87	741.984
	15.5941	181			1962.43	729.507
	15.6145	178			1964.98	760.542
	15.6349	196			1967.54	741.839
	15.6554	203			1970.1	743.863
	15.6758	184			1972.65	732.982
	15.6962	175			1975.2	747.357
	15.7166	180			1977.76	740.848
	15.737	171			1980.31	730.048
	15.7574	183			1982.86	733.574
	15.7778	211			1985.41	714.273
	15.7982	195			1987.96	777.445
	15.8187	173			1990.51	772.483
	15.8391	175			1993.05	736.697
	15.8595	177			1995.6	740.113
	15.8799	185			1998.14	739.5
	15.9003	180			2000.69	730.755
	15.9207	212			2003.23	713.912
	15.9411	187			2005.77	719.719
	15.9615	183			2008.32	731.733
	15.982	178			2010.86	741.748
	16.0024	170			2013.4	694.452
	16.0228	197			2015.93	733.245
	16.0432	180			2018.47	747.5
	16.0636	196			2021.01	708.556
	16.084	197			2023.55	704.475
	16.1044	168			2026.08	727.056
	16.1248	169			2028.61	727.139
	16.1453	199			2031.15	727.239
	16.1657	177			2033.68	719.152
	16.1861	184			2036.21	723.36
	16.2065	188			2038.74	741.913
	16.2269	168			2041.27	717.416
	16.2473	221			2043.8	750.284
	16.2677	191			2046.33	707.249
	16.2881	191			2048.85	715.383
	16.3085	171			2051.38	700.88
	16.329	201			2053.9	739.557
	16.3494	194			2056.43	718.726
	16.3698	162			2058.95	751.034
	16.3902	189			2061.47	691.189
	16.4106	170			2063.99	698.786
	16.431	169			2066.51	718.544
	16.4514	174			2069.03	691.302
	16.4718	181			2071.55	731.303
	16.4923	200			2074.07	712.181
	16.5127	204			2076.59	699.202
	16.5331	190			2079.1	684.246
	16.5535	185			2081.62	722.103
	16.5739	167			2084.13	670.77
	16.5943	190			2086.64	724.851
	16.6147	190			2089.16	712.112
	16.6351	192			2091.67	707.51
	16.6556	186			2094.18	721.12
	16.676	200			2096.69	704.465
	16.6964	187			2099.19	716.094
	16.7168	176			2101.7	719.66
	16.7372	189			2104.21	664.832
	16.7576	182			2106.71	728.905
	16.778	160			2109.22	718.491
	16.7984	184			2111.72	714.188
	16.8189	195			2114.22	709.955
	16.8393	202			2116.73	703.77
	16.8597	180			2119.23	711.722
	16.8801	193			2121.73	659.416
	16.9005	190			2124.23	705.669
	16.9209	170			2126.73	715.777
	16.9413	172			2129.22	683.687
	16.9617	183			2131.72	685.802
	16.9822	194			2134.21	697.996
	17.0026	172			2136.71	712.226
	17.023	163			2139.2	700.318
	17.0434	182			2141.69	700.493
	17.0638	170			2144.19	696.641
	17.0842	199			2146.68	708.892
	17.1046	172			2149.17	719.121
	17.125	188			2151.66	683
	17.1455	188			2154.14	713.327
	17.1659	164			2156.63	713.412
	17.1863	177			2159.12	701.397
	17.2067	193			2161.6	685.379
	17.2271	176			2164.09	689.557
	17.2475	177			2166.57	701.849
	17.2679	196			2169.05	694.043
	17.2883	167			2171.54	706.481
	17.3088	185			2174.02	704.856
	17.3292	197			2176.5	674.8
	17.3496	185			2178.98	720.957
	17.37	201			2181.46	658.797
	17.3904	170			2183.93	699.293
	17.4108	180			2186.41	721.627
	17.4312	183			2188.88	689.609
	17.4516	171			2191.36	687.843
	17.4721	195			2193.83	678.391
	17.4925	187			2196.31	749.861
	17.5129	209			2198.78	707.851
	17.5333	164			2201.25	726.292
	17.5537	200			2203.72	742.688
	17.5741	182			2206.19	710.559
	17.5945	180			2208.66	712.921
	17.6149	182			2211.12	739.658
	17.6354	178			2213.59	687.389
	17.6558	185			2216.06	732.486
	17.6762	163			2218.52	727.065
	17.6966	177			2220.98	754.211
	17.717	181			2223.45	738.683
	17.7374	156			2225.91	721.084
	17.7578	188			2228.37	692.985
	17.7782	188			2230.83	688.581
	17.7987	213			2233.29	708.743
	17.8191	180			2235.75	715.294
	17.8395	175			2238.21	750.384
	17.8599	177			2240.66	701.794
	17.8803	184			2243.12	693.885
	17.9007	188			2245.57	706.205
	17.9211	189			2248.03	714.223
	17.9415	179			2250.48	697.593
	17.962	189			2252.93	688.997
	17.9824	184			2255.38	690.49
	18.0028	204			2257.83	744.79
	18.0232	198			2260.28	683.005
	18.0436	193			2262.73	724.816
	18.064	178			2265.18	723.835
	18.0844	185			2267.63	668.081
	18.1048	192			2270.07	705.37
	18.1252	185			2272.52	712.163
	18.1457	219			2274.96	716.846
	18.1661	185			2277.4	689.329
	18.1865	163			2279.85	730.129
	18.2069	202			2282.29	726.783
	18.2273	203			2284.73	743.505
	18.2477	189			2287.17	708.373
	18.2681	210			2289.61	705.296
	18.2885	190			2292.04	714.226
	18.309	187			2294.48	739.081
	18.3294	201			2296.92	710.344
	18.3498	206			2299.35	743.151
	18.3702	186			2301.79	734.357
	18.3906	188			2304.22	721.69
	18.411	220			2306.65	740.731
	18.4314	188			2309.09	722.335
	18.4518	201			2311.52	743.511
	18.4723	209			2313.95	709.581
	18.4927	220			2316.37	748.688
	18.5131	209			2318.8	709.083
	18.5335	201			2321.23	746.385
	18.5539	184			2323.66	740.425
	18.5743	195			2326.08	712.853
	18.5947	205			2328.51	716.824
	18.6151	213			2330.93	750.355
	18.6356	181			2333.35	742.539
	18.656	205			2335.78	742.594
	18.6764	179			2338.2	770.2
	18.6968	203			2340.62	752.466
	18.7172	222			2343.04	734.689
	18.7376	206			2345.45	748.386
	18.758	182			2347.87	758.102
	18.7784	204			2350.29	746.129
	18.7989	216			2352.7	759.732
	18.8193	215			2355.12	733.968
	18.8397	203			2357.53	749.556
	18.8601	196			2359.95	755.31
	18.8805	207			2362.36	751.22
	18.9009	230			2364.77	737.254
	18.9213	227			2367.18	758.603
	18.9417	207			2369.59	754.314
	18.9622	244			2372	759.578
	18.9826	213			2374.41	773.994
	19.003	186			2376.81	763.148
	19.0234	197			2379.22	769.691
	19.0438	205			2381.62	785.053
	19.0642	231			2384.03	766.51
	19.0846	217			2386.43	775.342
	19.105	212			2388.83	760.845
	19.1255	228			2391.24	777.56
	19.1459	204			2393.64	788.512
	19.1663	232			2396.04	776.041
	19.1867	236			2398.44	779.127
	19.2071	213			2400.83	799.594
	19.2275	207			2403.23	767.943
	19.2479	234			2405.63	821.518
	19.2683	199			2408.02	784.338
	19.2888	211			2410.42	768.543
	19.3092	232			2412.81	750.88
	19.3296	234			2415.2	773.777
	19.35	220			2417.6	810.22
	19.3704	225			2419.99	821.612
	19.3908	208			2422.38	815.671
	19.4112	217			2424.77	848.307
	19.4316	195			2427.16	830.815
	19.4521	205			2429.54	830.691
	19.4725	224			2431.93	822.895
	19.4929	221			2434.32	842.118
	19.5133	229			2436.7	818.997
	19.5337	238			2439.09	815.186
	19.5541	212			2441.47	776.69
	19.5745	238			2443.85	792.157
	19.5949	234			2446.23	844.228
	19.6154	204			2448.61	851.953
	19.6358	254			2450.99	826.895
	19.6562	240			2453.37	834.586
	19.6766	220			2455.75	851.401
	19.697	214			2458.13	812.786
	19.7174	234			2460.51	876.192
	19.7378	243			2462.88	831.686
	19.7582	235			2465.26	846.807
	19.7787	244			2467.63	867.63
	19.7991	202			2470	876.884
	19.8195	242			2472.37	911.166
	19.8399	246			2474.75	866.69
	19.8603	246			2477.12	887.632
	19.8807	229			2479.49	883.658
	19.9011	200			2481.85	889.347
	19.9215	236			2484.22	906.574
	19.942	238			2486.59	873.807
	19.9624	251			2488.95	892.829
	19.9828	245			2491.32	913.692
	20.0032	266			2493.68	878.828
	20.0236	231			2496.05	895.717
	20.044	242			2498.41	901.026
	20.0644	217			2500.77	902.431
	20.0848	242			2503.13	936.317
	20.1052	243			2505.49	949.045
	20.1257	232			2507.85	942.601
	20.1461	244			2510.21	955.304
	20.1665	240			2512.57	889.741
	20.1869	266			2514.92	923.527
	20.2073	263			2517.28	982.102
	20.2277	239			2519.63	973.96
	20.2481	260			2521.99	971.591
	20.2685	257			2524.34	986.405
	20.289	221			2526.69	947.955
	20.3094	251			2529.05	970.447
	20.3298	263			2531.4	981.521
	20.3502	268			2533.75	994.473
	20.3706	264			2536.09	973.193
	20.391	272			2538.44	946.213
	20.4114	234			2540.79	1016.09
	20.4318	236			2543.14	987.236
	20.4523	238			2545.48	994.623
	20.4727	261			2547.83	1009.67
	20.4931	268			2550.17	1020.91
	20.5135	249			2552.51	1024.35
	20.5339	302			2554.85	1042.78
	20.5543	260			2557.19	1034.48
	20.5747	258			2559.53	1073.88
	20.5951	248			2561.87	1056.58
	20.6156	248			2564.21	1056.46
	20.636	258			2566.55	1043.02
	20.6564	252			2568.89	1037.07
	20.6768	261			2571.22	1072.67
	20.6972	276			2573.56	1089.37
	20.7176	277			2575.89	1051.23
	20.738	272			2578.23	1090.63
	20.7584	252			2580.56	1095.97
	20.7789	272			2582.89	1142.84
	20.7993	286			2585.22	1131.12
	20.8197	265			2587.55	1115.59
	20.8401	254			2589.88	1162.29
	20.8605	251			2592.21	1127.8
	20.8809	288			2594.54	1157.42
	20.9013	262			2596.86	1151.19
	20.9217	298			2599.19	1152.5
	20.9422	287			2601.51	1183.94
	20.9626	268			2603.84	1147.61
	20.983	281			2606.16	1205.32
	21.0034	299			2608.48	1206.56
	21.0238	305			2610.81	1200.23
	21.0442	275			2613.13	1225.73
	21.0646	276			2615.45	1232.36
	21.085	277			2617.76	1171.44
	21.1055	301			2620.08	1273.57
	21.1259	292			2622.4	1240.9
	21.1463	291			2624.72	1238.33
	21.1667	287			2627.03	1211.6
	21.1871	284			2629.35	1263.52
	21.2075	267			2631.66	1268.8
	21.2279	288			2633.97	1261.05
	21.2483	304			2636.29	1271.99
	21.2688	287			2638.6	1236.23
	21.2892	298			2640.91	1288.21
	21.3096	285			2643.22	1312.15
	21.33	293			2645.53	1309.92
	21.3504	303			2647.84	1354.3
	21.3708	291			2650.14	1314.7
	21.3912	299			2652.45	1297.45
	21.4116	301			2654.75	1283.93
	21.4321	288			2657.06	1315.11
	21.4525	340			2659.36	1318.35
	21.4729	326			2661.67	1319.75
	21.4933	318			2663.97	1328.62
	21.5137	304			2666.27	1339.36
	21.5341	329			2668.57	1286.89
	21.5545	325			2670.87	1319.98
	21.5749	295			2673.17	1295.46
	21.5954	346			2675.47	1347.16
	21.6158	313			2677.76	1341.24
	21.6362	315			2680.06	1350.17
	21.6566	323			2682.36	1381.3
	21.677	314			2684.65	1367.79
	21.6974	329			2686.94	1385.64
	21.7178	338			2689.24	1334.83
	21.7382	365			2691.53	1382.22
	21.7587	333			2693.82	1340.59
	21.7791	320			2696.11	1343.37
	21.7995	333			2698.4	1360.93
	21.8199	330			2700.69	1328.59
	21.8403	337			2702.98	1346.18
	21.8607	364			2705.26	1313.95
	21.8811	330			2707.55	1337.12
	21.9015	353			2709.84	1339.97
	21.9219	336			2712.12	1302.28
	21.9424	321			2714.4	1290.35
	21.9628	345			2716.69	1326.2
	21.9832	357			2718.97	1332.51
	22.0036	332			2721.25	1296.52
	22.024	371			2723.53	1317.42
	22.0444	342			2725.81	1316.29
	22.0648	332			2728.09	1315.21
	22.0852	356			2730.37	1301.37
	22.1057	343			2732.64	1315.05
	22.1261	377			2734.92	1314.16
	22.1465	320			2737.2	1256.7
	22.1669	379			2739.47	1277.84
	22.1873	327			2741.75	1287.99
	22.2077	363			2744.02	1310.84
	22.2281	367			2746.29	1249.78
	22.2485	348			2748.56	1252.46
	22.269	376			2750.83	1275.05
	22.2894	371			2753.1	1204.87
	22.3098	362			2755.37	1290.94
	22.3302	351			2757.64	1242.61
	22.3506	361			2759.91	1254.28
	22.371	392			2762.17	1305.97
	22.3914	395			2764.44	1278.09
	22.4118	395			2766.7	1234.14
	22.4323	376			2768.96	1266.36
	22.4527	393			2771.23	1242.65
	22.4731	363			2773.49	1248.01
	22.4935	390			2775.75	1291.41
	22.5139	409			2778.01	1226.28
	22.5343	370			2780.27	1276.87
	22.5547	409			2782.53	1231.56
	22.5751	407			2784.79	1224.2
	22.5956	421			2787.05	1247.53
	22.616	422			2789.3	1245.49
	22.6364	384			2791.56	1263.29
	22.6568	434			2793.81	1254.82
	22.6772	417			2796.07	1246.29
	22.6976	407			2798.32	1229.58
	22.718	384			2800.57	1281.39
	22.7384	425			2802.82	1244.72
	22.7589	389			2805.08	1271.17
	22.7793	400			2807.32	1288.64
	22.7997	413			2809.57	1300.76
	22.8201	390			2811.82	1249.88
	22.8405	435			2814.07	1254.89
	22.8609	420			2816.32	1227.52
	22.8813	398			2818.56	1299.13
	22.9017	410			2820.81	1298.7
	22.9222	429			2823.05	1319.8
	22.9426	410			2825.29	1299.49
	22.963	413			2827.54	1279.13
	22.9834	435			2829.78	1282.05
	23.0038	411			2832.02	1293.83
	23.0242	454			2834.26	1264.23
	23.0446	422			2836.5	1282.92
	23.065	441			2838.74	1319.33
	23.0855	455			2840.98	1328.73
	23.1059	469			2843.21	1329.08
	23.1263	433			2845.45	1300.79
	23.1467	450			2847.68	1336.69
	23.1671	453			2849.92	1313.69
	23.1875	445			2852.15	1322.69
	23.2079	453			2854.38	1301.41
	23.2283	444			2856.61	1356.4
	23.2488	452			2858.85	1340.39
	23.2692	493			2861.08	1343.86
	23.2896	473			2863.31	1387.97
	23.31	476			2865.53	1387.87
	23.3304	456			2867.76	1377.19
	23.3508	468			2869.99	1350.68
	23.3712	481			2872.21	1364.57
	23.3916	481			2874.44	1383.66
	23.4121	463			2876.67	1409.69
	23.4325	507			2878.89	1395.52
	23.4529	476			2881.11	1384.97
	23.4733	438			2883.33	1400.76
	23.4937	483			2885.55	1392.37
	23.5141	487			2887.78	1389.49
	23.5345	465			2890	1409.47
	23.5549	492			2892.21	1424.43
	23.5754	468			2894.43	1439.59
	23.5958	502			2896.65	1428.68
	23.6162	452			2898.87	1431.55
	23.6366	482			2901.08	1434.4
	23.657	530			2903.3	1489
	23.6774	491			2905.51	1417.94
	23.6978	452			2907.72	1434.91
	23.7182	498			2909.94	1388.59
	23.7387	473			2912.15	1432.89
	23.7591	468			2914.36	1454.74
	23.7795	506			2916.57	1440.31
	23.7999	524			2918.78	1419.06
	23.8203	520			2920.99	1406.57
	23.8407	503			2923.19	1433.97
	23.8611	571			2925.4	1426.85
	23.8815	462			2927.61	1442.31
	23.9019	518			2929.81	1421.54
	23.9224	497			2932.02	1433.69
	23.9428	537			2934.22	1409.52
	23.9632	487			2936.42	1445.81
	23.9836	472			2938.62	1445.72
	24.004	502			2940.83	1400.63
	24.0244	539			2943.03	1362.41
	24.0448	537			2945.23	1369.17
	24.0652	533			2947.43	1398.52
	24.0857	531			2949.62	1327.71
	24.1061	521			2951.82	1374.57
	24.1265	517			2954.02	1364.35
	24.1469	576			2956.21	1347.01
	24.1673	515			2958.41	1294.54
	24.1877	533			2960.6	1352.28
	24.2081	526			2962.79	1284.69
	24.2285	479			2964.99	1334.58
	24.249	509			2967.18	1251.48
	24.2694	525			2969.37	1315.06
	24.2898	535			2971.56	1283.66
	24.3102	561			2973.75	1240.15
	24.3306	525			2975.94	1227.66
	24.351	530			2978.12	1213.39
	24.3714	540			2980.31	1226.64
	24.3918	523			2982.5	1191.6
	24.4123	524			2984.68	1208.19
	24.4327	541			2986.87	1180.02
	24.4531	496			2989.05	1170.8
	24.4735	514			2991.23	1142.71
	24.4939	528			2993.41	1131.82
	24.5143	556			2995.59	1146.69
	24.5347	579			2997.78	1125.51
	24.5551	571			2999.96	1140.35
	24.5756	542
	24.596	535
	24.6164	538
	24.6368	529
	24.6572	492
	24.6776	543
	24.698	530
	24.7184	494
	24.7389	549
	24.7593	553
	24.7797	485
	24.8001	567
	24.8205	556
	24.8409	519
	24.8613	563
	24.8817	528
	24.9022	566
	24.9226	573
	24.943	498
	24.9634	495
	24.9838	530
	25.0042	538
	25.0246	546
	25.045	522
	25.0655	545
	25.0859	519
	25.1063	499
	25.1267	530
	25.1471	505
	25.1675	529
	25.1879	510
	25.2083	562
	25.2288	492
	25.2492	527
	25.2696	491
	25.29	488
	25.3104	516
	25.3308	518
	25.3512	523
	25.3716	512
	25.3921	496
	25.4125	490
	25.4329	516
	25.4533	471
	25.4737	497
	25.4941	486
	25.5145	506
	25.5349	454
	25.5554	463
	25.5758	467
	25.5962	459
	25.6166	458
	25.637	482
	25.6574	480
	25.6778	443
	25.6982	437
	25.7186	485
	25.7391	485
	25.7595	508
	25.7799	474
	25.8003	450
	25.8207	412
	25.8411	457
	25.8615	447
	25.8819	438
	25.9024	409
	25.9228	475
	25.9432	444
	25.9636	453
	25.984	430
	26.0044	427
	26.0248	437
	26.0452	412
	26.0657	430
	26.0861	463
	26.1065	418
	26.1269	432
	26.1473	460
	26.1677	444
	26.1881	399
	26.2085	416
	26.229	420
	26.2494	436
	26.2698	425
	26.2902	401
	26.3106	421
	26.331	390
	26.3514	411
	26.3718	401
	26.3923	408
	26.4127	384
	26.4331	391
	26.4535	382
	26.4739	338
	26.4943	399
	26.5147	400
	26.5351	366
	26.5556	364
	26.576	366
	26.5964	347
	26.6168	362
	26.6372	385
	26.6576	355
	26.678	380
	26.6984	336
	26.7189	373
	26.7393	361
	26.7597	365
	26.7801	341
	26.8005	378
	26.8209	371
	26.8413	326
	26.8617	357
	26.8822	354
	26.9026	344
	26.923	345
	26.9434	339
	26.9638	337
	26.9842	353
	27.0046	324
	27.025	325
	27.0455	300
	27.0659	295
	27.0863	321
	27.1067	331
	27.1271	311
	27.1475	303
	27.1679	322
	27.1883	337
	27.2088	294
	27.2292	307
	27.2496	338
	27.27	302
	27.2904	311
	27.3108	318
	27.3312	304
	27.3516	292
	27.3721	294
	27.3925	265
	27.4129	291
	27.4333	302
	27.4537	282
	27.4741	277
	27.4945	291
	27.5149	289
	27.5353	259
	27.5558	276
	27.5762	292
	27.5966	288
	27.617	265
	27.6374	286
	27.6578	259
	27.6782	289
	27.6986	270
	27.7191	261
	27.7395	285
	27.7599	242
	27.7803	269
	27.8007	284
	27.8211	286
	27.8415	256
	27.8619	294
	27.8824	247
	27.9028	249
	27.9232	244
	27.9436	244
	27.964	277
	27.9844	294
	28.0048	233
	28.0252	267
	28.0457	252
	28.0661	251
	28.0865	237
	28.1069	254
	28.1273	220
	28.1477	275
	28.1681	203
	28.1885	244
	28.209	240
	28.2294	253
	28.2498	230
	28.2702	224
	28.2906	239
	28.311	229
	28.3314	252
	28.3518	224
	28.3723	239
	28.3927	206
	28.4131	213
	28.4335	242
	28.4539	228
	28.4743	231
	28.4947	240
	28.5151	193
	28.5356	236
	28.556	225
	28.5764	222
	28.5968	194
	28.6172	212
	28.6376	222
	28.658	213
	28.6784	205
	28.6989	228
	28.7193	196
	28.7397	235
	28.7601	210
	28.7805	192
	28.8009	210
	28.8213	190
	28.8417	205
	28.8622	222
	28.8826	204
	28.903	197
	28.9234	172
	28.9438	172
	28.9642	197
	28.9846	173
	29.005	214
	29.0255	191
	29.0459	197
	29.0663	211
	29.0867	189
	29.1071	198
	29.1275	219
	29.1479	181
	29.1683	161
	29.1888	191
	29.2092	180
	29.2296	200
	29.25	191
	29.2704	183
	29.2908	177
	29.3112	192
	29.3316	157
	29.3521	188
	29.3725	192
	29.3929	154
	29.4133	163
	29.4337	188
	29.4541	187
	29.4745	158
	29.4949	174
	29.5153	170
	29.5358	172
	29.5562	198
	29.5766	142
	29.597	139
	29.6174	157
	29.6378	156
	29.6582	153
	29.6786	152
	29.6991	189
	29.7195	177
	29.7399	150
	29.7603	190
	29.7807	165
	29.8011	185
	29.8215	169
	29.8419	137
	29.8624	165
	29.8828	177
	29.9032	153
	29.9236	154
	29.944	180
	29.9644	152
	29.9848	167
	30.0052	149
	30.0257	139
	30.0461	137
	30.0665	160
	30.0869	169
	30.1073	156
	30.1277	153
	30.1481	129
	30.1685	133
	30.189	129
	30.2094	124
	30.2298	155
	30.2502	152
	30.2706	140
	30.291	172
	30.3114	144
	30.3318	173
	30.3523	140
	30.3727	141
	30.3931	161
	30.4135	172
	30.4339	138
	30.4543	140
	30.4747	144
	30.4951	153
	30.5156	154
	30.536	145
	30.5564	130
	30.5768	129
	30.5972	143
	30.6176	134
	30.638	152
	30.6584	139
	30.6789	150
	30.6993	133
	30.7197	132
	30.7401	134
	30.7605	131
	30.7809	151
	30.8013	128
	30.8217	152
	30.8422	144
	30.8626	133
	30.883	149
	30.9034	145
	30.9238	138
	30.9442	126
	30.9646	118
	30.985	116
	31.0055	123
	31.0259	146
	31.0463	151
	31.0667	133
	31.0871	150
	31.1075	101
	31.1279	113
	31.1483	135
	31.1688	141
	31.1892	142
	31.2096	136
	31.23	135
	31.2504	126
	31.2708	146
	31.2912	132
	31.3116	122
	31.332	126
	31.3525	114
	31.3729	139
	31.3933	136
	31.4137	131
	31.4341	130
	31.4545	129
	31.4749	121
	31.4953	123
	31.5158	110
	31.5362	118
	31.5566	119
	31.577	116
	31.5974	119
	31.6178	118
	31.6382	126
	31.6586	107
	31.6791	126
	31.6995	122
	31.7199	122
	31.7403	120
	31.7607	127
	31.7811	102
	31.8015	122
	31.8219	121
	31.8424	118
	31.8628	140
	31.8832	130
	31.9036	120
	31.924	131
	31.9444	135
	31.9648	124
	31.9852	103
	32.0057	123
	32.0261	134
	32.0465	113
	32.0669	125
	32.0873	122
	32.1077	129
	32.1281	131
	32.1485	132
	32.169	110
	32.1894	116
	32.2098	107
	32.2302	111
	32.2506	112
	32.271	114
	32.2914	116
	32.3118	114
	32.3323	123
	32.3527	115
	32.3731	101
	32.3935	86
	32.4139	112
	32.4343	124
	32.4547	107
	32.4751	137
	32.4956	108
	32.516	102
	32.5364	115
	32.5568	115
	32.5772	125
	32.5976	98
	32.618	121
	32.6384	115
	32.6589	105
	32.6793	123
	32.6997	112
	32.7201	141
	32.7405	124
	32.7609	129
	32.7813	116
	32.8017	104
	32.8222	114
	32.8426	88
	32.863	96
	32.8834	122
	32.9038	107
	32.9242	107
	32.9446	101
	32.965	125
	32.9855	116
	33.0059	92
	33.0263	106
	33.0467	112
	33.0671	104
	33.0875	107
	33.1079	96
	33.1283	108
	33.1487	131
	33.1692	94
	33.1896	103
	33.21	98
	33.2304	115
	33.2508	123
	33.2712	90
	33.2916	102
	33.312	109
	33.3325	98
	33.3529	121
	33.3733	114
	33.3937	87
	33.4141	91
	33.4345	116
	33.4549	99
	33.4753	98
	33.4958	102
	33.5162	92
	33.5366	92
	33.557	99
	33.5774	103
	33.5978	77
	33.6182	83
	33.6386	100
	33.6591	106
	33.6795	99
	33.6999	95
	33.7203	124
	33.7407	95
	33.7611	101
	33.7815	119
	33.8019	94
	33.8224	113
	33.8428	93
	33.8632	95
	33.8836	107
	33.904	92
	33.9244	92
	33.9448	108
	33.9652	101
	33.9857	103
	34.0061	100
	34.0265	93
	34.0469	109
	34.0673	101
	34.0877	104
	34.1081	94
	34.1285	110
	34.149	85
	34.1694	100
	34.1898	92
	34.2102	104
	34.2306	101
	34.251	116
	34.2714	102
	34.2918	78
	34.3123	88
	34.3327	97
	34.3531	86
	34.3735	97
	34.3939	102
	34.4143	90
	34.4347	95
	34.4551	94
	34.4756	94
	34.496	98
	34.5164	110
	34.5368	93
	34.5572	106
	34.5776	121
	34.598	91
	34.6184	94
	34.6389	107
	34.6593	93
	34.6797	94
	34.7001	91
	34.7205	86
	34.7409	80
	34.7613	90
	34.7817	89
	34.8022	102
	34.8226	101
	34.843	100
	34.8634	88
	34.8838	87
	34.9042	85
	34.9246	77
	34.945	81
	34.9655	95
	34.9859	89
	35.0063	109
	35.0267	103
	35.0471	102
	35.0675	98
	35.0879	92
	35.1083	77
	35.1287	108
	35.1492	95
	35.1696	83
	35.19	95
	35.2104	99
	35.2308	109
	35.2512	95
	35.2716	87
	35.292	97
	35.3125	100
	35.3329	89
	35.3533	106
	35.3737	89
	35.3941	94
	35.4145	107
	35.4349	72
	35.4553	100
	35.4758	87
	35.4962	89
	35.5166	94
	35.537	93
	35.5574	91
	35.5778	86
	35.5982	95
	35.6186	78
	35.6391	81
	35.6595	86
	35.6799	90
	35.7003	99
	35.7207	98
	35.7411	115
	35.7615	79
	35.7819	79
	35.8024	88
	35.8228	83
	35.8432	100
	35.8636	109
	35.884	77
	35.9044	101
	35.9248	79
	35.9452	98
	35.9657	79
	35.9861	102
	36.0065	96
	36.0269	90
	36.0473	89
	36.0677	94
	36.0881	81
	36.1085	75
	36.129	86
	36.1494	107
	36.1698	79
	36.1902	93
	36.2106	79
	36.231	82
	36.2514	90
	36.2718	67
	36.2923	90
	36.3127	94
	36.3331	91
	36.3535	93
	36.3739	91
	36.3943	92
	36.4147	102
	36.4351	73
	36.4556	81
	36.476	68
	36.4964	90
	36.5168	91
	36.5372	95
	36.5576	87
	36.578	86
	36.5984	94
	36.6189	89
	36.6393	78
	36.6597	81
	36.6801	79
	36.7005	86
	36.7209	104
	36.7413	104
	36.7617	78
	36.7822	85
	36.8026	84
	36.823	86
	36.8434	83
	36.8638	85
	36.8842	81
	36.9046	101
	36.925	80
	36.9454	93
	36.9659	77
	36.9863	80
	37.0067	70
	37.0271	84
	37.0475	93
	37.0679	94
	37.0883	76
	37.1087	81
	37.1292	82
	37.1496	70
	37.17	88
	37.1904	102
	37.2108	78
	37.2312	84
	37.2516	74
	37.272	86
	37.2925	67
	37.3129	84
	37.3333	83
	37.3537	82
	37.3741	92
	37.3945	90
	37.4149	80
	37.4353	99
	37.4558	89
	37.4762	86
	37.4966	95
	37.517	78
	37.5374	76
	37.5578	80
	37.5782	76
	37.5986	91
	37.6191	79
	37.6395	79
	37.6599	80
	37.6803	87
	37.7007	90
	37.7211	79
	37.7415	75
	37.7619	81
	37.7824	71
	37.8028	75
	37.8232	73
	37.8436	71
	37.864	75
	37.8844	82
	37.9048	108
	37.9252	78
	37.9457	95
	37.9661	83
	37.9865	66
	38.0069	87
	38.0273	89
	38.0477	72
	38.0681	88
	38.0885	90
	38.109	93
	38.1294	85
	38.1498	87
	38.1702	74
	38.1906	86
	38.211	79
	38.2314	72
	38.2518	87
	38.2723	79
	38.2927	73
	38.3131	67
	38.3335	63
	38.3539	75
	38.3743	73
	38.3947	73
	38.4151	76
	38.4356	82
	38.456	74
	38.4764	79
	38.4968	73
	38.5172	72
	38.5376	74
	38.558	59
	38.5784	78
	38.5989	85
	38.6193	81
	38.6397	80
	38.6601	58
	38.6805	73
	38.7009	93
	38.7213	75
	38.7417	78
	38.7621	75
	38.7826	70
	38.803	82
	38.8234	85
	38.8438	66
	38.8642	85
	38.8846	62
	38.905	76
	38.9254	69
	38.9459	84
	38.9663	92
	38.9867	70
	39.0071	65
	39.0275	70
	39.0479	103
	39.0683	78
	39.0887	73
	39.1092	75
	39.1296	74
	39.15	79
	39.1704	74
	39.1908	91
	39.2112	87
	39.2316	78
	39.252	99
	39.2725	72
	39.2929	81
	39.3133	76
	39.3337	73
	39.3541	77
	39.3745	86
	39.3949	76
	39.4153	71
	39.4358	71
	39.4562	85
	39.4766	63
	39.497	79
	39.5174	84
	39.5378	87
	39.5582	90
	39.5786	75
	39.5991	79
	39.6195	90
	39.6399	90
	39.6603	88
	39.6807	77
	39.7011	70
	39.7215	76
	39.7419	85
	39.7624	87
	39.7828	79
	39.8032	74
	39.8236	71
	39.844	74
	39.8644	87
	39.8848	82
	39.9052	75
	39.9257	77
	39.9461	70
	39.9665	78
	39.9869	80
	40.0073	70
	40.0277	74
	40.0481	84
	40.0685	100
	40.089	75
	40.1094	68
	40.1298	80
	40.1502	80
	40.1706	77
	40.191	83
	40.2114	78
	40.2318	78
	40.2523	83
	40.2727	90
	40.2931	87
	40.3135	80
	40.3339	73
	40.3543	65
	40.3747	70
	40.3951	78
	40.4156	74
	40.436	68
	40.4564	80
	40.4768	75
	40.4972	77
	40.5176	77
	40.538	89
	40.5584	75
	40.5789	71
	40.5993	80
	40.6197	80
	40.6401	75
	40.6605	66
	40.6809	85
	40.7013	78
	40.7217	57
	40.7421	93
	40.7626	85
	40.783	76
	40.8034	77
	40.8238	89
	40.8442	85
	40.8646	72
	40.885	80
	40.9054	78
	40.9259	66
	40.9463	83
	40.9667	86
	40.9871	84
	41.0075	88
	41.0279	77
	41.0483	79
	41.0687	82
	41.0892	75
	41.1096	85
	41.13	65
	41.1504	86
	41.1708	78
	41.1912	98
	41.2116	72
	41.232	85
	41.2525	69
	41.2729	68
	41.2933	85
	41.3137	95
	41.3341	72
	41.3545	84
	41.3749	82
	41.3953	69
	41.4158	76
	41.4362	91
	41.4566	99
	41.477	63
	41.4974	85
	41.5178	82
	41.5382	66
	41.5586	104
	41.5791	83
	41.5995	84
	41.6199	74
	41.6403	94
	41.6607	73
	41.6811	74
	41.7015	62
	41.7219	77
	41.7424	70
	41.7628	87
	41.7832	83
	41.8036	83
	41.824	86
	41.8444	73
	41.8648	102
	41.8852	68
	41.9057	71
	41.9261	75
	41.9465	76
	41.9669	92
	41.9873	77
	42.0077	82
	42.0281	81
	42.0485	67
	42.069	65
	42.0894	94
	42.1098	90
	42.1302	75
	42.1506	89
	42.171	98
	42.1914	62
	42.2118	82
	42.2323	84
	42.2527	80
	42.2731	74
	42.2935	81
	42.3139	89
	42.3343	85
	42.3547	69
	42.3751	94
	42.3956	81
	42.416	89
	42.4364	85
	42.4568	99
	42.4772	78
	42.4976	89
	42.518	88
	42.5384	73
	42.5588	84
	42.5793	74
	42.5997	83
	42.6201	104
	42.6405	91
	42.6609	89
	42.6813	76
	42.7017	84
	42.7221	95
	42.7426	82
	42.763	90
	42.7834	88
	42.8038	86
	42.8242	95
	42.8446	80
	42.865	87
	42.8854	85
	42.9059	96
	42.9263	88
	42.9467	100
	42.9671	99
	42.9875	102
	43.0079	91
	43.0283	88
	43.0487	92
	43.0692	111
	43.0896	107
	43.11	101
	43.1304	105
	43.1508	95
	43.1712	82
	43.1916	97
	43.212	108
	43.2325	90
	43.2529	90
	43.2733	99
	43.2937	101
	43.3141	91
	43.3345	83
	43.3549	88
	43.3753	107
	43.3958	113
	43.4162	91
	43.4366	97
	43.457	76
	43.4774	90
	43.4978	92
	43.5182	89
	43.5386	94
	43.5591	82
	43.5795	110
	43.5999	71
	43.6203	94
	43.6407	108
	43.6611	89
	43.6815	76
	43.7019	95
	43.7224	86
	43.7428	80
	43.7632	86
	43.7836	94
	43.804	80
	43.8244	84
	43.8448	77
	43.8652	72
	43.8857	71
	43.9061	82
	43.9265	84
	43.9469	75
	43.9673	90
	43.9877	90
	44.0081	83
	44.0285	102
	44.049	80
	44.0694	79
	44.0898	88
	44.1102	83
	44.1306	82
	44.151	72
	44.1714	63
	44.1918	85
	44.2123	75
	44.2327	79
	44.2531	99
	44.2735	75
	44.2939	78
	44.3143	108
	44.3347	77
	44.3551	92
	44.3755	87
	44.396	105
	44.4164	80
	44.4368	79
	44.4572	85
	44.4776	87
	44.498	90
	44.5184	87
	44.5388	78
	44.5593	95
	44.5797	79
	44.6001	98
	44.6205	78
	44.6409	89
	44.6613	76
	44.6817	71
	44.7021	80
	44.7226	94
	44.743	80
	44.7634	89
	44.7838	73
	44.8042	89
	44.8246	81
	44.845	69
	44.8654	89
	44.8859	81
	44.9063	92
	44.9267	82
	44.9471	75
	44.9675	81
	44.9879	76
	45.0083	75
	45.0287	84
	45.0492	97
	45.0696	82
	45.09	78
	45.1104	83
	45.1308	70
	45.1512	84
	45.1716	69
	45.192	62
	45.2125	71
	45.2329	87
	45.2533	83
	45.2737	80
	45.2941	73
	45.3145	90
	45.3349	68
	45.3553	76
	45.3758	84
	45.3962	60
	45.4166	80
	45.437	77
	45.4574	77
	45.4778	92
	45.4982	101
	45.5186	91
	45.5391	74
	45.5595	80
	45.5799	67
	45.6003	73
	45.6207	77
	45.6411	67
	45.6615	71
	45.6819	91
	45.7024	89
	45.7228	83
	45.7432	90
	45.7636	80
	45.784	65
[truncated: 696 more rows]

## Sheet: Supplementary Fig. S5
Fig. S5	Bind energy/eV		Bind energy/eV		Bind energy/eV
	1202.54	31280	1202.94	29510	1203.12	34580
	1201.54	30370	1201.94	29900	1202.12	35850
	1200.54	30560	1200.94	29730	1201.12	35780
	1199.54	31480	1199.94	30470	1200.12	35620
	1198.54	31570	1198.94	30160	1199.12	36060
	1197.54	30980	1197.94	29580	1198.12	36430
	1196.54	30350	1196.94	30320	1197.12	35170
	1195.54	30790	1195.94	30000	1196.12	35430
	1194.54	30700	1194.94	30410	1195.12	35330
	1193.54	30690	1193.94	30320	1194.12	34850
	1192.54	31190	1192.94	30030	1193.12	35250
	1191.54	31340	1191.94	29930	1192.12	36390
	1190.54	31550	1190.94	30920	1191.12	35150
	1189.54	31690	1189.94	29770	1190.12	35570
	1188.54	30630	1188.94	29210	1189.12	35840
	1187.54	31040	1187.94	29540	1188.12	35410
	1186.54	31180	1186.94	29910	1187.12	35850
	1185.54	30920	1185.94	29000	1186.12	35840
	1184.54	29730	1184.94	29200	1185.12	35310
	1183.54	30390	1183.94	29100	1184.12	35640
	1182.54	30630	1182.94	30290	1183.12	35420
	1181.54	31040	1181.94	29510	1182.12	34820
	1180.54	30540	1180.94	29700	1181.12	35100
	1179.54	29780	1179.94	29700	1180.12	36590
	1178.54	30820	1178.94	30250	1179.12	35810
	1177.54	30670	1177.94	30220	1178.12	35880
	1176.54	30410	1176.94	29560	1177.12	35860
	1175.54	30660	1175.94	29880	1176.12	35630
	1174.54	30430	1174.94	29890	1175.12	36770
	1173.54	30960	1173.94	29420	1174.12	36800
	1172.54	30860	1172.94	30690	1173.12	36830
	1171.54	30920	1171.94	30310	1172.12	36940
	1170.54	30690	1170.94	29950	1171.12	36250
	1169.54	30550	1169.94	30780	1170.12	36840
	1168.54	31050	1168.94	29940	1169.12	36800
	1167.54	31740	1167.94	30910	1168.12	36430
	1166.54	31230	1166.94	30640	1167.12	37120
	1165.54	31920	1165.94	30950	1166.12	37560
	1164.54	31200	1164.94	31280	1165.12	36540
	1163.54	31020	1163.94	31450	1164.12	36610
	1162.54	31180	1162.94	30470	1163.12	36830
	1161.54	30660	1161.94	30430	1162.12	36280
	1160.54	31420	1160.94	29690	1161.12	36950
	1159.54	31260	1159.94	29750	1160.12	36530
	1158.54	31120	1158.94	30430	1159.12	36790
	1157.54	31140	1157.94	29960	1158.12	36160
	1156.54	31550	1156.94	29800	1157.12	36400
	1155.54	31740	1155.94	30630	1156.12	36730
	1154.54	31380	1154.94	30540	1155.12	36040
	1153.54	31480	1153.94	30250	1154.12	36170
	1152.54	31700	1152.94	30680	1153.12	37130
	1151.54	31160	1151.94	31800	1152.12	37420
	1150.54	31950	1150.94	31740	1151.12	37180
	1149.54	32120	1149.94	30460	1150.12	37500
	1148.54	31800	1148.94	31230	1149.12	38520
	1147.54	31340	1147.94	30680	1148.12	38270
	1146.54	32350	1146.94	30790	1147.12	38320
	1145.54	32640	1145.94	30920	1146.12	37340
	1144.54	31490	1144.94	31830	1145.12	37830
	1143.54	32120	1143.94	31850	1144.12	38770
	1142.54	31580	1142.94	32220	1143.12	37910
	1141.54	31790	1141.94	31770	1142.12	38380
	1140.54	32530	1140.94	31270	1141.12	37900
	1139.54	32890	1139.94	31490	1140.12	38170
	1138.54	32150	1138.94	31470	1139.12	38600
	1137.54	31850	1137.94	32040	1138.12	37980
	1136.54	32790	1136.94	32450	1137.12	38670
	1135.54	32280	1135.94	30680	1136.12	38690
	1134.54	31590	1134.94	30660	1135.12	38360
	1133.54	31810	1133.94	30920	1134.12	37140
	1132.54	32090	1132.94	31010	1133.12	37900
	1131.54	31750	1131.94	32230	1132.12	38690
	1130.54	32790	1130.94	32390	1131.12	38670
	1129.54	32980	1129.94	31690	1130.12	37500
	1128.54	32600	1128.94	31380	1129.12	38330
	1127.54	32700	1127.94	31200	1128.12	38830
	1126.54	32050	1126.94	31970	1127.12	38540
	1125.54	32760	1125.94	32180	1126.12	38490
	1124.54	32040	1124.94	31550	1125.12	38660
	1123.54	31670	1123.94	32860	1124.12	38870
	1122.54	31650	1122.94	32610	1123.12	39400
	1121.54	31850	1121.94	32490	1122.12	38770
	1120.54	32330	1120.94	32150	1121.12	39000
	1119.54	33020	1119.94	31960	1120.12	38880
	1118.54	32630	1118.94	32920	1119.12	39660
	1117.54	32020	1117.94	33280	1118.12	39080
	1116.54	32380	1116.94	32240	1117.12	39980
	1115.54	33070	1115.94	32110	1116.12	39900
	1114.54	32900	1114.94	32120	1115.12	39460
	1113.54	32610	1113.94	32550	1114.12	40620
	1112.54	33170	1112.94	32760	1113.12	39730
	1111.54	33090	1111.94	32240	1112.12	38780
	1110.54	32530	1110.94	33700	1111.12	39810
	1109.54	32800	1109.94	33940	1110.12	39660
	1108.54	33900	1108.94	33950	1109.12	38730
	1107.54	33400	1107.94	33360	1108.12	39400
	1106.54	33280	1106.94	33210	1107.12	39970
	1105.54	33560	1105.94	32650	1106.12	39380
	1104.54	33130	1104.94	31790	1105.12	39670
	1103.54	32600	1103.94	32200	1104.12	38920
	1102.54	31910	1102.94	32410	1103.12	39640
	1101.54	32280	1101.94	32350	1102.12	39330
	1100.54	32980	1100.94	32220	1101.12	40400
	1099.54	32880	1099.94	32770	1100.12	38670
	1098.54	33590	1098.94	31870	1099.12	39060
	1097.54	34120	1097.94	31840	1098.12	37710
	1096.54	32800	1096.94	32280	1097.12	38040
	1095.54	32920	1095.94	32490	1096.12	37330
	1094.54	33240	1094.94	31660	1095.12	37750
	1093.54	33500	1093.94	32400	1094.12	38990
	1092.54	33170	1092.94	31950	1093.12	37170
	1091.54	33180	1091.94	32010	1092.12	37630
	1090.54	33570	1090.94	32320	1091.12	37960
	1089.54	33100	1089.94	31710	1090.12	38520
	1088.54	32930	1088.94	31630	1089.12	39020
	1087.54	33390	1087.94	31480	1088.12	39430
	1086.54	34100	1086.94	32510	1087.12	38900
	1085.54	33820	1085.94	31880	1086.12	39150
	1084.54	33220	1084.94	32500	1085.12	37740
	1083.54	33440	1083.94	31690	1084.12	38360
	1082.54	33940	1082.94	32250	1083.12	37660
	1081.54	34060	1081.94	31740	1082.12	37550
	1080.54	33990	1080.94	31940	1081.12	38480
	1079.54	33950	1079.94	31840	1080.12	39030
	1078.54	34610	1078.94	32470	1079.12	38400
	1077.54	34420	1077.94	31740	1078.12	37890
	1076.54	34740	1076.94	32340	1077.12	38020
	1075.54	33780	1075.94	32240	1076.12	38670
	1074.54	33790	1074.94	32650	1075.12	38080
	1073.54	33140	1073.94	32270	1074.12	38890
	1072.54	34420	1072.94	33170	1073.12	39270
	1071.54	33910	1071.94	32680	1072.12	39460
	1070.54	34320	1070.94	32630	1071.12	39200
	1069.54	34620	1069.94	33470	1070.12	39460
	1068.54	33990	1068.94	32700	1069.12	39310
	1067.54	34250	1067.94	32910	1068.12	39560
	1066.54	34470	1066.94	33680	1067.12	39690
	1065.54	34240	1065.94	33180	1066.12	39160
	1064.54	34280	1064.94	33590	1065.12	38670
	1063.54	34820	1063.94	33270	1064.12	39710
	1062.54	35280	1062.94	32930	1063.12	39670
	1061.54	34520	1061.94	32960	1062.12	39810
	1060.54	34570	1060.94	32550	1061.12	39300
	1059.54	34160	1059.94	32580	1060.12	39910
	1058.54	33690	1058.94	33290	1059.12	39340
	1057.54	34420	1057.94	33590	1058.12	39730
	1056.54	34560	1056.94	33710	1057.12	40490
	1055.54	35040	1055.94	34500	1056.12	40140
	1054.54	34230	1054.94	33370	1055.12	40720
	1053.54	34410	1053.94	33650	1054.12	40260
	1052.54	34770	1052.94	34340	1053.12	40010
	1051.54	35180	1051.94	33220	1052.12	40520
	1050.54	34750	1050.94	33730	1051.12	39830
	1049.54	35110	1049.94	34130	1050.12	39680
	1048.54	34240	1048.94	33950	1049.12	39720
	1047.54	35170	1047.94	33980	1048.12	39460
	1046.54	35900	1046.94	34550	1047.12	39760
	1045.54	35520	1045.94	34060	1046.12	40330
	1044.54	35120	1044.94	33930	1045.12	41020
	1043.54	35590	1043.94	33190	1044.12	40410
	1042.54	35990	1042.94	34290	1043.12	39990
	1041.54	35380	1041.94	33870	1042.12	41610
	1040.54	35930	1040.94	33100	1041.12	41460
	1039.54	35200	1039.94	33940	1040.12	41050
	1038.54	35580	1038.94	34540	1039.12	41330
	1037.54	35220	1037.94	34070	1038.12	41690
	1036.54	35770	1036.94	34780	1037.12	40420
	1035.54	36180	1035.94	35040	1036.12	41470
	1034.54	35350	1034.94	33990	1035.12	41190
	1033.54	35840	1033.94	35650	1034.12	41620
	1032.54	34560	1032.94	34790	1033.12	41820
	1031.54	35420	1031.94	35930	1032.12	41800
	1030.54	36730	1030.94	34860	1031.12	42090
	1029.54	36240	1029.94	35560	1030.12	41670
	1028.54	36020	1028.94	35310	1029.12	42850
	1027.54	36130	1027.94	35180	1028.12	41870
	1026.54	36150	1026.94	35520	1027.12	41450
	1025.54	36640	1025.94	35920	1026.12	42110
	1024.54	36180	1024.94	36620	1025.12	42230
	1023.54	37850	1023.94	36770	1024.12	43160
	1022.54	37290	1022.94	35660	1023.12	43100
	1021.54	36850	1021.94	34650	1022.12	43450
	1020.54	36310	1020.94	35010	1021.12	42890
	1019.54	36310	1019.94	35900	1020.12	42420
	1018.54	36530	1018.94	37010	1019.12	42980
	1017.54	37090	1017.94	36570	1018.12	43070
	1016.54	37340	1016.94	36680	1017.12	42970
	1015.54	36040	1015.94	36270	1016.12	42550
	1014.54	36360	1014.94	36920	1015.12	42520
	1013.54	36660	1013.94	36570	1014.12	42560
	1012.54	37620	1012.94	36260	1013.12	43240
	1011.54	37660	1011.94	35870	1012.12	43220
	1010.54	36590	1010.94	36060	1011.12	43130
	1009.54	37550	1009.94	36020	1010.12	43530
	1008.54	37550	1008.94	35560	1009.12	42760
	1007.54	37390	1007.94	36540	1008.12	42660
	1006.54	36970	1006.94	36550	1007.12	43890
	1005.54	37060	1005.94	36310	1006.12	43770
	1004.54	38400	1004.94	37030	1005.12	44480
	1003.54	38650	1003.94	38420	1004.12	44920
	1002.54	38580	1002.94	38160	1003.12	44860
	1001.54	38430	1001.94	37470	1002.12	44970
	1000.54	39100	1000.94	38670	1001.12	45330
	999.537	39460	999.936	39130	1000.12	46050
	998.537	39260	998.936	38860	999.116	45330
	997.537	38870	997.936	38250	998.116	44210
	996.537	38560	996.936	38500	997.116	45220
	995.537	38880	995.936	38020	996.116	46040
	994.537	38460	994.936	36980	995.116	44630
	993.537	37660	993.936	36180	994.116	43470
	992.537	36950	992.936	37080	993.116	44140
	991.537	37470	991.936	36930	992.116	43040
	990.537	36430	990.936	35770	991.116	43500
	989.537	35870	989.936	35880	990.116	42440
	988.537	35370	988.936	34620	989.116	42690
	987.537	35740	987.936	34200	988.116	41590
	986.537	35260	986.936	34650	987.116	42360
	985.537	34840	985.936	35120	986.116	42210
	984.537	35130	984.936	35210	985.116	41930
	983.537	35710	983.936	35510	984.116	42160
	982.537	36780	982.936	36140	983.116	42960
	981.537	37280	981.936	38010	982.116	43610
	980.537	38570	980.936	39060	981.116	44730
	979.537	39660	979.936	38470	980.116	44790
	978.537	41090	978.936	40780	979.116	46570
	977.537	41890	977.936	42440	978.116	48860
	976.537	43180	976.936	43030	977.116	50140
	975.537	43510	975.936	43720	976.116	48980
	974.537	41890	974.936	42750	975.116	48810
	973.537	39690	973.936	40700	974.116	49160
	972.537	37700	972.936	39550	973.116	47200
	971.537	36520	971.936	37100	972.116	45630
	970.537	35610	970.936	36080	971.116	43560
	969.537	33820	969.936	33720	970.116	43700
	968.537	31530	968.936	31610	969.116	42130
	967.537	31380	967.936	30790	968.116	40390
	966.537	29680	966.936	30070	967.116	37950
	965.537	29880	965.936	28770	966.116	37430
	964.537	29240	964.936	27750	965.116	37410
	963.537	28410	963.936	27540	964.116	37180
	962.537	27460	962.936	28320	963.116	36750
	961.537	27990	961.936	27670	962.116	35740
	960.537	27670	960.936	28160	961.116	36380
	959.537	28200	959.936	27360	960.116	35770
	958.537	27670	958.936	27400	959.116	35840
	957.537	27510	957.936	27530	958.116	35930
	956.537	27270	956.936	28410	957.116	36270
	955.537	27650	955.936	28450	956.116	36550
	954.537	27400	954.936	27490	955.116	35430
	953.537	27580	953.936	27920	954.116	36090
	952.537	26990	952.936	27970	953.116	35660
	951.537	27020	951.936	28790	952.116	35880
	950.537	27440	950.936	28970	951.116	36100
	949.537	27400	949.936	28310	950.116	35880
	948.537	27520	948.936	28360	949.116	35090
	947.537	27440	947.936	28420	948.116	35840
	946.537	28670	946.936	28010	947.116	37200
	945.537	28420	945.936	27380	946.116	36240
	944.537	28420	944.936	27610	945.116	36340
	943.537	28070	943.936	27740	944.116	37190
	942.537	28190	942.936	28660	943.116	36910
	941.537	27780	941.936	27860	942.116	36560
	940.537	27620	940.936	28130	941.116	35490
	939.537	28550	939.936	28870	940.116	36200
	938.537	27270	938.936	28700	939.116	36360
	937.537	28500	937.936	28440	938.116	35940
	936.537	28010	936.936	28440	937.116	37240
	935.537	26780	935.936	29830	936.116	37380
	934.537	27680	934.936	29830	935.116	37850
	933.537	28330	933.936	28580	934.116	37280
	932.537	27550	932.936	28080	933.116	37340
	931.537	27380	931.936	28380	932.116	36970
	930.537	27800	930.936	29140	931.116	37840
	929.537	28830	929.936	28690	930.116	37780
	928.537	28950	928.936	28730	929.116	36750
	927.537	28510	927.936	29040	928.116	37550
	926.537	27960	926.936	29330	927.116	37640
	925.537	28770	925.936	29060	926.116	37890
	924.537	28710	924.936	28840	925.116	38070
	923.537	29140	923.936	28850	924.116	37510
	922.537	28660	922.936	29570	923.116	37830
	921.537	29260	921.936	28450	922.116	36880
	920.537	29180	920.936	28290	921.116	36870
	919.537	28970	919.936	28600	920.116	38540
	918.537	28580	918.936	29510	919.116	36590
	917.537	28310	917.936	28690	918.116	38700
	916.537	28380	916.936	28840	917.116	38970
	915.537	28040	915.936	29430	916.116	37270
	914.537	29140	914.936	29250	915.116	37340
	913.537	28480	913.936	29530	914.116	38170
	912.537	27980	912.936	29430	913.116	38250
	911.537	28900	911.936	29900	912.116	37680
	910.537	28230	910.936	29300	911.116	37920
	909.537	28710	909.936	29900	910.116	37400
	908.537	29350	908.936	29750	909.116	38090
	907.537	28820	907.936	29970	908.116	37630
	906.537	28960	906.936	29440	907.116	38660
	905.537	27770	905.936	29720	906.116	38550
	904.537	28670	904.936	29360	905.116	38500
	903.537	29160	903.936	30320	904.116	38290
	902.537	29320	902.936	29540	903.116	38570
	901.537	28870	901.936	29140	902.116	38900
	900.537	28520	900.936	30130	901.116	38880
	899.537	28710	899.936	30040	900.116	38430
	898.537	28790	898.936	30420	899.116	38760
	897.537	29240	897.936	30570	898.116	39030
	896.537	29130	896.936	30660	897.116	38090
	895.537	28490	895.936	30470	896.116	38380
	894.537	28790	894.936	30600	895.116	39470
	893.537	28640	893.936	30520	894.116	38430
	892.537	30100	892.936	29990	893.116	38220
	891.537	29120	891.936	30570	892.116	38780
	890.537	28360	890.936	31010	891.116	38280
	889.537	29690	889.936	31020	890.116	38140
	888.537	29870	888.936	30270	889.116	38400
	887.537	28740	887.936	30170	888.116	38140
	886.537	29680	886.936	30050	887.116	38280
	885.537	29440	885.936	29910	886.116	37720
	884.537	29410	884.936	29560	885.116	37050
	883.537	29440	883.936	30190	884.116	37310
	882.537	28620	882.936	29570	883.116	37760
	881.537	29550	881.936	29400	882.116	38200
	880.537	29530	880.936	29190	881.116	37040
	879.537	29860	879.936	28980	880.116	36980
	878.537	30470	878.936	29560	879.116	36630
	877.537	29680	877.936	29430	878.116	36710
	876.537	30060	876.936	29640	877.116	36850
	875.537	30080	875.936	29960	876.116	37250
	874.537	29380	874.936	29670	875.116	36910
	873.537	29750	873.936	29240	874.116	37180
	872.537	29180	872.936	30700	873.116	37090
	871.537	29400	871.936	30300	872.116	37400
	870.537	29870	870.936	30570	871.116	37670
	869.537	29730	869.936	30730	870.116	38170
	868.537	29350	868.936	31330	869.116	38740
	867.537	30000	867.936	29770	868.116	37440
	866.537	29530	866.936	29510	867.116	37660
	865.537	29720	865.936	30070	866.116	38230
	864.537	29510	864.936	30260	865.116	37610
	863.537	29660	863.936	31140	864.116	37570
	862.537	30100	862.936	31130	863.116	37430
	861.537	30300	861.936	30730	862.116	37760
	860.537	30120	860.936	30560	861.116	37740
	859.537	29470	859.936	29960	860.116	38200
	858.537	30050	858.936	29770	859.116	38280
	857.537	30410	857.936	30630	858.116	38640
	856.537	30650	856.936	31800	857.116	38910
	855.537	29670	855.936	31400	856.116	38540
	854.537	30290	854.936	30630	855.116	38480
	853.537	30190	853.936	31080	854.116	38860
	852.537	30460	852.936	31390	853.116	38480
	851.537	30780	851.936	30890	852.116	38370
	850.537	30410	850.936	30630	851.116	38860
	849.537	31180	849.936	30890	850.116	38740
	848.537	30820	848.936	31170	849.116	39540
	847.537	30600	847.936	31180	848.116	39080
	846.537	31250	846.936	31250	847.116	38530
	845.537	30600	845.936	31530	846.116	39290
	844.537	30350	844.936	31100	845.116	39280
	843.537	30640	843.936	32060	844.116	38810
	842.537	30920	842.936	31650	843.116	39060
	841.537	31310	841.936	32050	842.116	38950
	840.537	31040	840.936	31840	841.116	39170
	839.537	30880	839.936	30780	840.116	39430
	838.537	30580	838.936	32210	839.116	39180
	837.537	30600	837.936	31390	838.116	39580
	836.537	30960	836.936	31870	837.116	37940
	835.537	30790	835.936	30570	836.116	37900
	834.537	30680	834.936	30780	835.116	38580
	833.537	30570	833.936	30630	834.116	38070
	832.537	31390	832.936	31590	833.116	37920
	831.537	31960	831.936	31140	832.116	38550
	830.537	30470	830.936	30350	831.116	37240
	829.537	30600	829.936	31210	830.116	37210
	828.537	30230	828.936	30850	829.116	38190
	827.537	31070	827.936	31000	828.116	37130
	826.537	31500	826.936	30130	827.116	37960
	825.537	31070	825.936	30750	826.116	37220
	824.537	31060	824.936	30610	825.116	36950
	823.537	31540	823.936	31290	824.116	37710
	822.537	30840	822.936	30790	823.116	38520
	821.537	31090	821.936	31380	822.116	38100
	820.537	31130	820.936	31770	821.116	37690
	819.537	31310	819.936	31820	820.116	37700
	818.537	30730	818.936	30820	819.116	37410
	817.537	30940	817.936	30780	818.116	37940
	816.537	30770	816.936	30850	817.116	37670
	815.537	31370	815.936	32340	816.116	37420
	814.537	31650	814.936	30740	815.116	37750
	813.537	31400	813.936	31680	814.116	37430
	812.537	31360	812.936	31860	813.116	37250
	811.537	31750	811.936	31470	812.116	38160
	810.537	31700	810.936	31680	811.116	38930
	809.537	32270	809.936	31680	810.116	38480
	808.537	31030	808.936	32230	809.116	37780
	807.537	31640	807.936	32590	808.116	38380
	806.537	31660	806.936	31480	807.116	38320
	805.537	31910	805.936	32170	806.116	38810
	804.537	31270	804.936	31640	805.116	38270
	803.537	31430	803.936	32830	804.116	37480
	802.537	31770	802.936	31490	803.116	37440
	801.537	31830	801.936	32420	802.116	38450
	800.537	31610	800.936	31950	801.116	38490
	799.537	31570	799.936	32260	800.116	38670
	798.537	33030	798.936	31860	799.116	38080
	797.537	32750	797.936	32310	798.116	37530
	796.537	32410	796.936	32060	797.116	38100
	795.537	32380	795.936	32280	796.116	38540
	794.537	32590	794.936	32300	795.116	38780
	793.537	32040	793.936	32610	794.116	38610
	792.537	32920	792.936	32330	793.116	39810
	791.537	32240	791.936	32330	792.116	39630
	790.537	32560	790.936	33070	791.116	38690
	789.537	32810	789.936	33540	790.116	38880
	788.537	32360	788.936	33720	789.116	39680
	787.537	31820	787.936	33270	788.116	39180
	786.537	32780	786.936	33380	787.116	39270
	785.537	33080	785.936	33440	786.116	39200
	784.537	32090	784.936	33580	785.116	39940
	783.537	32330	783.936	33470	784.116	40140
	782.537	33280	782.936	33320	783.116	39600
	781.537	32500	781.936	33600	782.116	39420
	780.537	32600	780.936	32940	781.116	40530
	779.537	34380	779.936	32510	780.116	40130
	778.537	33860	778.936	32740	779.116	39530
	777.537	33510	777.936	32490	778.116	38950
	776.537	32890	776.936	32800	777.116	38600
	775.537	32740	775.936	33030	776.116	39050
	774.537	33090	774.936	33480	775.116	39610
	773.537	32850	773.936	33330	774.116	39830
	772.537	33710	772.936	32800	773.116	38250
	771.537	33900	771.936	32760	772.116	38740
	770.537	34230	770.936	33360	771.116	37970
	769.537	32100	769.936	32770	770.116	39200
	768.537	33230	768.936	32540	769.116	38360
	767.537	33130	767.936	33080	768.116	37990
	766.537	33430	766.936	33840	767.116	38630
	765.537	32360	765.936	33530	766.116	38570
	764.537	33480	764.936	33840	765.116	38880
	763.537	33490	763.936	32740	764.116	38760
	762.537	33720	762.936	34210	763.116	38340
	761.537	34250	761.936	34000	762.116	39180
	760.537	33800	760.936	33550	761.116	39800
	759.537	33420	759.936	32990	760.116	39180
	758.537	33410	758.936	33360	759.116	38900
	757.537	33740	757.936	33490	758.116	39940
	756.537	32850	756.936	34790	757.116	38920
	755.537	33870	755.936	34410	756.116	39670
	754.537	33470	754.936	33320	755.116	40230
	753.537	32730	753.936	34550	754.116	39670
	752.537	34120	752.936	34990	753.116	39060
	751.537	34620	751.936	34660	752.116	38610
	750.537	34280	750.936	34050	751.116	39780
	749.537	34420	749.936	33720	750.116	40210
	748.537	35060	748.936	34840	749.116	40270
	747.537	34330	747.936	34230	748.116	40410
	746.537	34650	746.936	34440	747.116	39930
	745.537	35230	745.936	34960	746.116	39930
	744.537	34450	744.936	34960	745.116	40680
	743.537	34140	743.936	35050	744.116	40790
	742.537	33870	742.936	33670	743.116	40190
	741.537	35150	741.936	34680	742.116	39640
	740.537	34040	740.936	35020	741.116	40050
	739.537	34010	739.936	34950	740.116	40120
	738.537	34900	738.936	34610	739.116	40650
	737.537	34430	737.936	34920	738.116	40600
	736.537	34740	736.936	36040	737.116	40920
	735.537	34060	735.936	35760	736.116	41680
	734.537	34180	734.936	35720	735.116	40360
	733.537	34580	733.936	35930	734.116	41440
	732.537	35760	732.936	35000	733.116	41770
	731.537	34040	731.936	35590	732.116	41110
	730.537	34830	730.936	36020	731.116	40970
	729.537	33850	729.936	36740	730.116	41370
	728.537	35510	728.936	36220	729.116	41860
	727.537	35560	727.936	36330	728.116	42220
	726.537	35240	726.936	35870	727.116	42570
	725.537	34180	725.936	36550	726.116	43340
	724.537	35280	724.936	36410	725.116	42800
	723.537	35100	723.936	37180	724.116	42000
	722.537	34790	722.936	36720	723.116	42340
	721.537	34840	721.936	35550	722.116	41820
	720.537	34940	720.936	35350	721.116	41530
	719.537	35700	719.936	35730	720.116	41130
	718.537	35420	718.936	36330	719.116	41460
	717.537	35420	717.936	36720	718.116	41460
	716.537	35710	716.936	36370	717.116	41670
	715.537	35440	715.936	36150	716.116	41650
	714.537	35540	714.936	36790	715.116	43030
	713.537	35110	713.936	37170	714.116	43650
	712.537	35580	712.936	37910	713.116	43570
	711.537	35880	711.936	38450	712.116	44520
	710.537	35510	710.936	38240	711.116	44360
	709.537	35480	709.936	37890	710.116	42810
	708.537	35620	708.936	36980	709.116	41710
	707.537	36120	707.936	35400	708.116	39340
	706.537	36280	706.936	35200	707.116	38050
	705.537	35610	705.936	35590	706.116	38890
	704.537	36870	704.936	35130	705.116	38610
	703.537	36100	703.936	35300	704.116	37320
	702.537	35070	702.936	35390	703.116	38290
	701.537	35830	701.936	35140	702.116	39170
	700.537	35280	700.936	34710	701.116	39600
	699.537	35360	699.936	35020	700.116	38410
	698.537	36180	698.936	35090	699.116	38740
	697.537	36630	697.936	35170	698.116	39210
	696.537	34950	696.936	34800	697.116	38600
	695.537	35090	695.936	35430	696.116	39010
	694.537	36580	694.936	35800	695.116	38900
	693.537	36950	693.936	35610	694.116	38370
	692.537	36820	692.936	35820	693.116	38460
	691.537	37010	691.936	36500	692.116	38250
	690.537	35750	690.936	36400	691.116	39640
	689.537	36430	689.936	35800	690.116	38890
	688.537	36070	688.936	36630	689.116	38840
	687.537	36400	687.936	36190	688.116	39070
	686.537	36430	686.936	36370	687.116	38920
	685.537	36830	685.936	36610	686.116	40420
	684.537	37310	684.936	36240	685.116	40260
	683.537	37220	683.936	35810	684.116	38910
	682.537	37080	682.936	36360	683.116	38500
	681.537	37120	681.936	36620	682.116	39980
	680.537	37480	680.936	36220	681.116	39150
	679.537	37630	679.936	36000	680.116	39700
	678.537	37110	678.936	36270	679.116	40200
	677.537	37230	677.936	36870	678.116	39440
	676.537	37210	676.936	37080	677.116	38860
	675.537	37770	675.936	36610	676.116	39830
	674.537	37140	674.936	37570	675.116	39640
	673.537	37140	673.936	37660	674.116	39390
	672.537	36700	672.936	37400	673.116	40150
	671.537	37130	671.936	37730	672.116	39780
	670.537	36980	670.936	37240	671.116	39560
	669.537	37100	669.936	36930	670.116	40180
	668.537	37910	668.936	36890	669.116	41000
	667.537	38370	667.936	37740	668.116	40230
	666.537	37470	666.936	36940	667.116	40730
	665.537	37750	665.936	37570	666.116	40050
	664.537	39100	664.936	37330	665.116	40390
	663.537	38060	663.936	37300	664.116	41270
	662.537	38100	662.936	37490	663.116	41340
	661.537	38860	661.936	37440	662.116	41390
	660.537	38150	660.936	37660	661.116	40210
	659.537	38130	659.936	38340	660.116	40480
	658.537	38650	658.936	38910	659.116	39870
	657.537	39230	657.936	38030	658.116	41110
	656.537	38550	656.936	37880	657.116	41080
	655.537	37280	655.936	37950	656.116	41400
	654.537	38120	654.936	38060	655.116	41840
	653.537	38360	653.936	38210	654.116	41790
	652.537	38420	652.936	38740	653.116	41700
	651.537	38960	651.936	38050	652.116	41750
	650.537	38470	650.936	37750	651.116	42340
	649.537	38190	649.936	39260	650.116	41750
	648.537	37790	648.936	39290	649.116	41240
	647.537	38360	647.936	38180	648.116	41930
	646.537	39130	646.936	39270	647.116	41320
	645.537	39420	645.936	39060	646.116	41780
	644.537	40060	644.936	38690	645.116	41690
	643.537	38450	643.936	38810	644.116	42030
	642.537	38820	642.936	39020	643.116	42030
	641.537	39620	641.936	39430	642.116	41810
	640.537	38910	640.936	38750	641.116	42380
	639.537	39770	639.936	39390	640.116	42720
	638.537	39190	638.936	39130	639.116	43110
	637.537	39640	637.936	39070	638.116	42650
	636.537	40300	636.936	39180	637.116	42440
	635.537	40430	635.936	38700	636.116	43010
	634.537	39640	634.936	39330	635.116	43290
	633.537	39430	633.936	39910	634.116	43470
	632.537	39710	632.936	39960	633.116	43330
	631.537	41170	631.936	39630	632.116	42980
	630.537	40520	630.936	39880	631.116	43560
	629.537	40290	629.936	40030	630.116	43090
	628.537	40250	628.936	41030	629.116	43660
	627.537	39290	627.936	40730	628.116	43700
	626.537	40020	626.936	40040	627.116	43100
	625.537	39680	625.936	40340	626.116	43500
	624.537	40700	624.936	40120	625.116	43300
	623.537	40690	623.936	40120	624.116	43330
	622.537	41200	622.936	40570	623.116	42490
	621.537	40350	621.936	39710	622.116	43930
	620.537	40680	620.936	40020	621.116	43760
	619.537	40710	619.936	40850	620.116	44170
	618.537	40170	618.936	40590	619.116	44870
	617.537	39270	617.936	40620	618.116	44690
	616.537	40790	616.936	41240	617.116	44110
	615.537	40830	615.936	41400	616.116	43800
	614.537	39470	614.936	40760	615.116	44240
	613.537	40680	613.936	41480	614.116	44940
	612.537	41470	612.936	41200	613.116	44460
	611.537	41170	611.936	41560	612.116	43600
	610.537	41150	610.936	41550	611.116	44150
	609.537	40760	609.936	41710	610.116	44450
	608.537	41250	608.936	41700	609.116	43560
	607.537	40260	607.936	41020	608.116	44680
	606.537	41100	606.936	42290	607.116	44760
	605.537	40780	605.936	42370	606.116	44440
	604.537	41200	604.936	41190	605.116	45470
	603.537	40620	603.936	42310	604.116	44780
	602.537	41150	602.936	41920	603.116	45720
	601.537	40670	601.936	42700	602.116	44100
	600.537	41380	600.936	40650	601.116	44350
	599.537	41230	599.936	41460	600.116	46010
	598.537	41070	598.936	42820	599.116	45340
	597.537	42430	597.936	42920	598.116	45620
	596.537	41560	596.936	43430	597.116	45660
	595.537	42300	595.936	42980	596.116	46620
	594.537	41190	594.936	42890	595.116	46010
	593.537	42490	593.936	43290	594.116	46460
	592.537	41930	592.936	41600	593.116	45130
	591.537	42060	591.936	42870	592.116	45830
	590.537	42170	590.936	42710	591.116	45990
	589.537	42190	589.936	42730	590.116	45800
	588.537	42050	588.936	42430	589.116	46040
	587.537	41190	587.936	42240	588.116	46340
	586.537	41980	586.936	42900	587.116	46010
	585.537	42880	585.936	42530	586.116	46200
	584.537	43030	584.936	43310	585.116	46080
	583.537	42300	583.936	43710	584.116	46310
	582.537	42160	582.936	43600	583.116	46860
	581.537	43370	581.936	43400	582.116	46010
	580.537	41870	580.936	44360	581.116	46260
	579.537	42030	579.936	44710	580.116	46920
	578.537	43480	578.936	44630	579.116	46480
	577.537	44130	577.936	44390	578.116	47430
	576.537	44060	576.936	44250	577.116	47010
	575.537	44210	575.936	43720	576.116	46960
	574.537	43860	574.936	44560	575.116	46870
	573.537	42820	573.936	44190	574.116	46160
	572.537	43670	572.936	44500	573.116	46630
	571.537	42920	571.936	44230	572.116	47100
	570.537	43230	570.936	43920	571.116	46170
	569.537	43100	569.936	44390	570.116	46630
	568.537	41920	568.936	45360	569.116	46770
	567.537	41940	567.936	43310	568.116	46100
	566.537	41890	566.936	43290	567.116	45770
	565.537	42340	565.936	43860	566.116	46350
	564.537	42770	564.936	43890	565.116	46530
	563.537	42570	563.936	43710	564.116	46480
	562.537	43750	562.936	44900	563.116	47720
	561.537	43760	561.936	45060	562.116	47810
	560.537	43300	560.936	44530	561.116	48880
	559.537	42610	559.936	45730	560.116	48770
	558.537	43910	558.936	46010	559.116	49600
	557.537	43670	557.936	45720	558.116	49920
	556.537	44940	556.936	46690	557.116	49240
	555.537	44550	555.936	46910	556.116	49030
	554.537	44360	554.936	46720	555.116	48870
	553.537	44160	553.936	46230	554.116	48150
	552.537	44230	552.936	46700	553.116	48090
	551.537	43130	551.936	46060	552.116	48320
	550.537	42600	550.936	45920	551.116	48780
	549.537	43130	549.936	44220	550.116	47200
	548.537	43060	548.936	44910	549.116	46720
	547.537	42010	547.936	43780	548.116	45820
	546.537	41080	546.936	44120	547.116	44940
	545.537	39240	545.936	42670	546.116	45880
	544.537	38550	544.936	41980	545.116	44110
	543.537	38380	543.936	40120	544.116	41790
	542.537	37140	542.936	38010	543.116	41900
	541.537	35940	541.936	37380	542.116	41610
	540.537	37020	540.936	37890	541.116	40120
	539.537	36030	539.936	37420	540.116	40870
	538.537	35280	538.936	36850	539.116	40940
	537.537	34840	537.936	36400	538.116	40820
	536.537	35390	536.936	36810	537.116	42270
	535.537	37900	535.936	38720	536.116	43630
	534.537	46170	534.936	43430	535.116	48330
	533.537	64710	533.936	55520	534.116	61420
	532.537	95500	532.936	85620	533.116	85500
	531.537	113890	531.936	122530	532.116	115470
	530.537	92890	530.936	115020	531.116	110600
	529.537	56890	529.936	73400	530.116	72070
	528.537	37480	528.936	44360	529.116	46350
	527.537	31570	527.936	33390	528.116	36350
	526.537	30330	526.936	30860	527.116	34150
	525.537	28670	525.936	29580	526.116	33870
	524.537	29110	524.936	29080	525.116	34250
	523.537	29210	523.936	28480	524.116	33710
	522.537	29070	522.936	29790	523.116	33390
	521.537	28960	521.936	29540	522.116	34350
	520.537	29330	520.936	30200	521.116	33280
	519.537	28080	519.936	29390	520.116	33610
	518.537	28180	518.936	29670	519.116	34500
	517.537	28360	517.936	30410	518.116	34960
	516.537	28300	516.936	30170	517.116	34380
	515.537	29070	515.936	30270	516.116	34600
	514.537	28400	514.936	30450	515.116	34290
	513.537	28820	513.936	29910	514.116	33910
	512.537	29650	512.936	30180	513.116	34110
	511.537	28140	511.936	30520	512.116	33930
	510.537	29200	510.936	30640	511.116	34580
	509.537	29710	509.936	30530	510.116	34750
	508.537	29260	508.936	30430	509.116	34650
	507.537	29140	507.936	30960	508.116	33540
	506.537	29800	506.936	30330	507.116	33670
	505.537	30060	505.936	30710	506.116	34760
	504.537	30070	504.936	30490	505.116	34390
	503.537	29420	503.936	30210	504.116	34720
	502.537	29370	502.936	30330	503.116	35160
	501.537	29970	501.936	31420	502.116	35820
	500.537	29560	500.936	30000	501.116	35440
	499.537	30480	499.936	30020	500.116	35450
	498.537	30160	498.936	30650	499.116	35180
	497.537	29170	497.936	30820	498.116	35150
	496.537	30490	496.936	30550	497.116	35470
	495.537	29930	495.936	30430	496.116	36150
	494.537	29810	494.936	30750	495.116	35640
	493.537	29770	493.936	30170	494.116	35330
	492.537	29850	492.936	31130	493.116	34980
	491.537	30260	491.936	31120	492.116	35720
	490.537	29610	490.936	30870	491.116	34800
	489.537	29870	489.936	30420	490.116	34870
	488.537	30100	488.936	30650	489.116	35220
	487.537	30620	487.936	30680	488.116	37190
	486.537	30250	486.936	29880	487.116	36860
	485.537	30460	485.936	31860	486.116	36410
	484.537	29860	484.936	31360	485.116	35470
	483.537	30090	483.936	32020	484.116	36230
	482.537	31080	482.936	31390	483.116	35990
	481.537	29690	481.936	31510	482.116	36690
	480.537	29900	480.936	32300	481.116	35880
	479.537	29820	479.936	31640	480.116	36320
	478.537	30830	478.936	32190	479.116	36420
	477.537	31000	477.936	31880	478.116	36220
	476.537	30930	476.936	32020	477.116	36620
	475.537	31430	475.936	32290	476.116	36140
	474.537	30630	474.936	31950	475.116	36070
	473.537	31570	473.936	31950	474.116	36430
	472.537	30100	472.936	31880	473.116	36400
	471.537	29730	471.936	32070	472.116	36300
	470.537	29820	470.936	32590	471.116	36520
	469.537	30990	469.936	32170	470.116	37670
	468.537	31680	468.936	32230	469.116	36590
	467.537	31030	467.936	31970	468.116	37400
	466.537	30330	466.936	32490	467.116	38040
	465.537	30860	465.936	32840	466.116	36920
	464.537	31740	464.936	32080	465.116	36540
	463.537	32090	463.936	32230	464.116	37970
	462.537	31730	462.936	32830	463.116	37410
	461.537	30860	461.936	33380	462.116	37780
	460.537	30540	460.936	34060	461.116	37680
	459.537	30950	459.936	33650	460.116	37900
	458.537	31640	458.936	33420	459.116	38820
	457.537	30730	457.936	33710	458.116	37120
	456.537	31240	456.936	33380	457.116	36970
	455.537	31910	455.936	31930	456.116	37270
	454.537	32350	454.936	33260	455.116	37870
	453.537	31130	453.936	32950	454.116	36890
	452.537	31280	452.936	33090	453.116	38420
	451.537	30470	451.936	32840	452.116	37510
	450.537	32320	450.936	32980	451.116	38170
	449.537	31870	449.936	33180	450.116	38880
	448.537	31760	448.936	33420	449.116	37070
	447.537	32490	447.936	33080	448.116	36780
	446.537	31650	446.936	32630	447.116	37750
	445.537	32030	445.936	33930	446.116	38670
	444.537	32080	444.936	34180	445.116	37730
	443.537	31670	443.936	33250	444.116	38290
	442.537	31620	442.936	33360	443.116	38570
	441.537	32400	441.936	33690	442.116	38090
	440.537	32260	440.936	34250	441.116	37620
	439.537	32890	439.936	33480	440.116	37850
	438.537	32390	438.936	33440	439.116	37950
	437.537	32540	437.936	34540	438.116	37950
	436.537	32910	436.936	35120	437.116	37230
	435.537	33390	435.936	35050	436.116	37800
	434.537	33820	434.936	35490	435.116	38800
	433.537	35010	433.936	36120	434.116	38670
	432.537	35070	432.936	36080	433.116	39410
	431.537	36010	431.936	35560	432.116	39510
	430.537	34370	430.936	35010	431.116	38710
	429.537	33100	429.936	35100	430.116	39410
	428.537	32090	428.936	34640	429.116	39530
	427.537	32570	427.936	34300	428.116	38560
	426.537	31850	426.936	33330	427.116	38740
	425.537	31940	425.936	33600	426.116	38970
	424.537	31620	424.936	34110	425.116	39040
	423.537	31770	423.936	33570	424.116	39880
	422.537	31750	422.936	33790	423.116	39880
	421.537	31860	421.936	33270	422.116	39120
	420.537	31650	420.936	33730	421.116	39620
	419.537	30420	419.936	34120	420.116	39070
	418.537	30840	418.936	33720	419.116	38160
	417.537	32580	417.936	32890	418.116	37180
	416.537	31330	416.936	33040	417.116	37870
	415.537	31770	415.936	33190	416.116	37680
	414.537	31830	414.936	33130	415.116	39310
	413.537	31410	413.936	33220	414.116	37290
	412.537	31560	412.936	33540	413.116	37050
	411.537	30840	411.936	33650	412.116	37140
	410.537	30790	410.936	32840	411.116	37650
	409.537	31450	409.936	32640	410.116	38360
	408.537	31180	408.936	32720	409.116	36840
	407.537	31120	407.936	33110	408.116	37780
	406.537	31350	406.936	32790	407.116	37680
	405.537	31400	405.936	33110	406.116	36850
	404.537	31410	404.936	33210	405.116	37960
	403.537	30960	403.936	32960	404.116	39040
	402.537	31670	402.936	32530	403.116	39380
	401.537	33160	401.936	34880	402.116	43920
	400.537	35530	400.936	40760	401.116	55770
	399.537	39010	399.936	47610	400.116	63910
	398.537	37710	398.936	48330	399.116	56600
	397.537	33900	397.936	39710	398.116	45330
	396.537	30900	396.936	33700	397.116	38520
	395.537	31210	395.936	33030	396.116	36650
	394.537	31330	394.936	32120	395.116	35680
	393.537	31020	393.936	32020	394.116	35870
	392.537	30760	392.936	31730	393.116	36060
	391.537	31610	391.936	32190	392.116	34920
	390.537	31760	390.936	32000	391.116	35320
	389.537	31690	389.936	32280	390.116	35990
	388.537	31520	388.936	32570	389.116	36230
	387.537	31390	387.936	31960	388.116	36120
	386.537	31650	386.936	32520	387.116	35840
	385.537	31800	385.936	32620	386.116	35870
	384.537	31850	384.936	32460	385.116	36170
	383.537	31290	383.936	32720	384.116	36740
	382.537	31710	382.936	32220	383.116	36470
	381.537	31340	381.936	33080	382.116	36820
	380.537	31310	380.936	33450	381.116	36170
	379.537	31860	379.936	33250	380.116	36430
	378.537	31230	378.936	32400	379.116	37050
	377.537	31520	377.936	33060	378.116	37160
	376.537	31110	376.936	33340	377.116	36380
	375.537	32340	375.936	33320	376.116	36940
	374.537	31830	374.936	33060	375.116	37240
	373.537	32950	373.936	33010	374.116	37130
	372.537	32270	372.936	32780	373.116	38030
	371.537	33320	371.936	33300	372.116	37060
	370.537	32100	370.936	33250	371.116	38130
	369.537	31950	369.936	33610	370.116	37720
	368.537	32890	368.936	33590	369.116	37670
	367.537	32620	367.936	33300	368.116	37490
	366.537	32190	366.936	34070	367.116	37160
	365.537	32400	365.936	33680	366.116	37750
	364.537	33010	364.936	33800	365.116	38400
	363.537	32790	363.936	33370	364.116	38220
	362.537	32910	362.936	33480	363.116	37750
	361.537	33640	361.936	34360	362.116	38230
	360.537	33410	360.936	34760	361.116	36780
	359.537	33270	359.936	34310	360.116	38240
	358.537	34250	358.936	34550	359.116	38430
	357.537	33660	357.936	35280	358.116	38730
	356.537	32600	356.936	34680	357.116	38890
	355.537	32600	355.936	34960	356.116	38670
	354.537	32760	354.936	34730	355.116	38270
	353.537	33160	353.936	34190	354.116	37670
	352.537	32080	352.936	33260	353.116	38410
	351.537	33000	351.936	35170	352.116	37930
	350.537	33400	350.936	35420	351.116	37480
	349.537	35040	349.936	35290	350.116	38640
	348.537	37140	348.936	37820	349.116	40590
	347.537	42280	347.936	41750	348.116	42180
	346.537	44320	346.936	44230	347.116	41420
	345.537	38930	345.936	41620	346.116	40740
	344.537	34790	344.936	37620	345.116	38730
	343.537	33320	343.936	34450	344.116	38470
	342.537	31960	342.936	33440	343.116	38420
	341.537	30590	341.936	32130	342.116	38360
	340.537	30240	340.936	31790	341.116	37660
	339.537	29770	339.936	31740	340.116	37940
	338.537	30100	338.936	32210	339.116	38250
	337.537	31060	337.936	32280	338.116	37870
	336.537	33120	336.936	33810	337.116	39490
	335.537	37040	335.936	35940	336.116	41020
	334.537	44100	334.936	43020	335.116	42570
	333.537	50110	333.936	47730	334.116	44950
	332.537	48270	332.936	48660	333.116	43440
	331.537	39060	331.936	42430	332.116	40570
	330.537	32940	330.936	35700	331.116	38860
	329.537	29830	329.936	31850	330.116	37620
	328.537	28600	328.936	30500	329.116	38400
	327.537	27390	327.936	30150	328.116	38110
	326.537	27350	326.936	29210	327.116	37880
	325.537	27980	325.936	30150	326.116	37190
	324.537	27180	324.936	29930	325.116	37710
	323.537	26630	323.936	28660	324.116	37830
	322.537	26900	322.936	29630	323.116	37400
	321.537	26590	321.936	29340	322.116	38360
	320.537	27290	320.936	28830	321.116	38840
	319.537	26990	319.936	28990	320.116	38530
	318.537	27390	318.936	29000	319.116	38760
	317.537	27610	317.936	29160	318.116	39310
	316.537	27530	316.936	29800	317.116	39360
	315.537	27560	315.936	29710	316.116	40340
	314.537	27710	314.936	29860	315.116	39640
	313.537	27220	313.936	29740	314.116	40990
	312.537	27660	312.936	30300	313.116	41500
	311.537	27830	311.936	30670	312.116	41100
	310.537	28080	310.936	30830	311.116	40250
	309.537	28200	309.936	30530	310.116	39690
	308.537	27520	308.936	29890	309.116	39790
	307.537	27870	307.936	29780	308.116	39450
	306.537	28890	306.936	29870	307.116	38830
	305.537	28600	305.936	29340	306.116	38190
	304.537	27790	304.936	29180	305.116	37940
	303.537	26200	303.936	28510	304.116	35840
	302.537	25530	302.936	27790	303.116	34290
	301.537	24430	301.936	27090	302.116	32170
	300.537	24040	300.936	25670	301.116	31000
	299.537	24170	299.936	24590	300.116	29740
	298.537	21730	298.936	24170	299.116	27530
	297.537	21000	297.936	22820	298.116	26310
	296.537	20550	296.936	21920	297.116	25820
	295.537	20510	295.936	21380	296.116	24900
	294.537	19180	294.936	21210	295.116	24690
	293.537	18560	293.936	20520	294.116	23590
	292.537	18600	292.936	20060	293.116	25140
	291.537	19360	291.936	20710	292.116	27860
	290.537	22220	290.936	22790	291.116	31770
	289.537	30610	289.936	29590	290.116	40070
	288.537	38840	288.936	40240	289.116	54280
	287.537	40070	287.936	46560	288.116	70280
	286.537	50580	286.936	54910	287.116	100640
	285.537	83030	285.936	81510	286.116	144530
	284.537	95520	284.936	106310	285.116	150830
	283.537	62250	283.936	83420	284.116	92040
	282.537	26370	282.936	38430	283.116	32430
	281.537	15240	281.936	16050	282.116	13770
	280.537	12810	280.936	12520	281.116	11080
	279.537	12090	279.936	12390	280.116	10050
	278.537	12060	278.936	12260	279.116	10190
	277.537	12000	277.936	11740	278.116	9530
	276.537	11760	276.936	11600	277.116	9480
	275.537	12060	275.936	11490	276.116	9970
	274.537	12020	274.936	11030	275.116	9840
	273.537	11880	273.936	11090	274.116	9600
	272.537	11860	272.936	11310	273.116	9920
	271.537	12480	271.936	11760	272.116	10690
	270.537	12090	270.936	11620	271.116	11490
[truncated: 273 more rows]

## Sheet: Supplementary Fig. S6
Fig. S6	Energy/eV
[truncated: 362 more rows]

## Sheet: Supplementary Fig. S7
Fig. S7a	K/Å-1						Fig. S7b	K/Å-1
[truncated: 284 more rows]

[truncated: 27 more sheets: Supplementary Fig. S8, Supplementary Fig. S9, Supplementary Fig. S10, Supplementary Fig. S11, Supplementary Fig. S12, Supplementary Fig. S13, Supplementary Fig. S14, Supplementary Fig. S15, Supplementary Fig. S16, Supplementary Fig. S17, Supplementary Fig. S18, Supplementary Fig. S20, Supplementary Fig. S21, Supplementary Fig. S22, Supplementary Fig. S23, Supplementary Fig. S24, Supplementary Fig. S25, Supplementary Fig. S26, Supplementary Fig. S27, Supplementary Fig. S28 …]
